# Supplementary material for: (4-Bromo­phen­yl)(1-phenyl­sulfonyl-1H-indol-2-yl)methanone
Source: Acta Crystallogr Sect E Struct Rep Online. 2010 Oct 30;66(Pt 11):o2957. doi: 10.1107/S160053681004198X (PMC3009294; doi:10.1107/S160053681004198X)
Supplement: Supplementary file 2 [file e-66-o2957-Isup2.hkl]

#
# h,k,l, Fc-squared, Fo-squared, sigma(Fo-squared) and status flag
#
data_I
_shelx_title ' GCNEW1  in P2(1)/n'
_shelx_refln_list_code          4
_shelx_F_calc_maximum      253.72
_exptl_crystal_F_000       888.00
_reflns_d_resolution_high  0.7469
 
loop_
 _symmetry_equiv_pos_as_xyz
 'x, y, z'
 '-x+1/2, y+1/2, -z+1/2'
 '-x, -y, -z'
 'x-1/2, -y-1/2, z-1/2'
 
_cell_length_a     8.4820
_cell_length_b    25.7800
_cell_length_c     8.6900
_cell_angle_alpha  90.000
_cell_angle_beta   93.388
_cell_angle_gamma  90.000
 
_shelx_F_squared_multiplier     1.000
 
loop_
 _refln_index_h
 _refln_index_k
 _refln_index_l
 _refln_F_squared_calc
 _refln_F_squared_meas
 _refln_F_squared_sigma
 _refln_observed_status
   2   0   0    12635.51    12815.48    182.93 o
   4   0   0     3253.01     3044.31     60.19 o
   6   0   0     5071.42     5011.50    106.03 o
   8   0   0      866.64      793.15     24.05 o
  10   0   0       12.59       -5.98     20.61 o
   1   1   0       16.81       43.73      1.91 o
   2   1   0    32412.39    31826.29    624.37 o
   3   1   0     5981.85     6316.21     74.55 o
   4   1   0       17.08       13.59      2.89 o
   5   1   0      341.90      339.09      7.61 o
   6   1   0      127.10      151.38      7.29 o
   7   1   0       47.57       49.29      6.80 o
   8   1   0      338.46      327.49     18.52 o
   9   1   0       93.71       81.15     10.27 o
  10   1   0       39.45       51.32     15.28 o
  11   1   0       11.69        1.46     17.63 o
   0   2   0      503.58      517.68      7.73 o
   1   2   0     2552.74     2623.64     25.53 o
   2   2   0    16242.76    16616.40    191.06 o
   3   2   0     5772.76     6246.68     68.42 o
   4   2   0      735.03      717.12     13.71 o
   5   2   0        3.93       10.59      3.47 o
   6   2   0       10.11       15.97      5.67 o
   7   2   0      550.80      519.39     12.98 o
   8   2   0       73.13       77.14      9.97 o
   9   2   0        0.74        6.82      9.46 o
  10   2   0       19.34       38.74     10.31 o
  11   2   0        0.14       -4.97     23.61 o
   1   3   0      647.04      675.49      6.91 o
   2   3   0     7801.91     8169.94     83.24 o
   3   3   0     1203.16     1310.82     14.46 o
   4   3   0      410.30      431.73      6.33 o
   5   3   0      869.07      933.55     14.64 o
   6   3   0      135.15      143.96      7.08 o
   7   3   0       91.71       84.21      5.23 o
   8   3   0       24.21       22.39      8.88 o
   9   3   0       35.31       20.80     10.04 o
  10   3   0        3.71        9.36     10.98 o
  11   3   0        0.14      -14.50     17.85 o
   0   4   0     8565.34     8231.53    117.77 o
   1   4   0     9116.44     9495.12     96.95 o
   2   4   0     1021.61     1052.94     11.61 o
   3   4   0     2577.02     2621.41     27.63 o
   4   4   0     3473.05     3538.28     43.68 o
   5   4   0     2659.90     2694.44     29.09 o
   6   4   0      409.59      420.93      9.79 o
   7   4   0      586.55      538.83     26.85 o
   8   4   0        2.72       -6.04     13.15 o
   9   4   0       11.89        5.99     10.08 o
  10   4   0       63.49       56.44     11.88 o
  11   4   0        5.66        7.30     11.00 o
   1   5   0       61.68       75.17      1.78 o
   2   5   0      580.94      617.03      7.79 o
   3   5   0      152.53      168.49      4.17 o
   4   5   0      307.11      294.43      6.13 o
   5   5   0       13.79        8.99      3.50 o
   6   5   0      277.17      275.20      9.90 o
   7   5   0      175.10      160.61     10.45 o
   8   5   0      102.73      116.19     11.40 o
   9   5   0        0.43       17.56     10.65 o
  10   5   0       75.68       77.59     12.66 o
  11   5   0        6.06        8.47     12.34 o
   0   6   0     9835.06     9368.01    134.06 o
   1   6   0     3552.55     3642.94     37.57 o
   2   6   0    19705.00    19288.27    208.11 o
   3   6   0     1357.63     1314.45     15.63 o
   4   6   0     4759.53     4609.62     65.17 o
   5   6   0      425.92      390.48      8.02 o
   6   6   0     2330.59     2101.56     39.88 o
   7   6   0      179.88      160.88     10.32 o
   8   6   0      642.99      680.85     24.33 o
   9   6   0       15.89       24.84     18.28 o
  10   6   0        0.24       -8.52     16.33 o
  11   6   0        1.44       -1.72     17.93 o
   1   7   0      229.06      236.33      4.99 o
   2   7   0      168.81      193.45      4.97 o
   3   7   0       99.22      109.94      3.16 o
   4   7   0      349.54      367.31     10.46 o
   5   7   0      289.18      301.77      7.08 o
   6   7   0       96.95      117.92      7.81 o
   7   7   0       81.27       88.38      9.35 o
   8   7   0       26.63       34.39     10.04 o
   9   7   0       53.99       42.36     11.92 o
  10   7   0       36.00       27.87     12.73 o
  11   7   0       27.00       29.29     13.69 o
   0   8   0     2864.42     2742.99     41.63 o
   1   8   0     2372.84     2575.58     27.03 o
   2   8   0     1229.23     1149.03     13.88 o
   3   8   0     2934.85     3175.26     35.72 o
   4   8   0     3209.64     3242.50     46.28 o
   5   8   0      385.21      408.03      8.53 o
   6   8   0      153.84      189.43     13.73 o
   7   8   0        5.21        1.12      8.12 o
   8   8   0       37.54       24.71     12.98 o
   9   8   0       11.35        3.90     11.04 o
  10   8   0       11.86       14.05     13.05 o
  11   8   0        0.05       15.29     27.26 o
   1   9   0       18.40       14.96      1.70 o
   2   9   0     3186.60     3461.62     41.92 o
   3   9   0      118.61      123.58      5.24 o
   4   9   0       16.19       15.01      2.69 o
   5   9   0        0.22        6.88      4.01 o
   6   9   0        7.11       16.05      7.01 o
   7   9   0        0.94       -9.27     10.82 o
   8   9   0      101.63       78.65     11.04 o
   9   9   0        2.09       -0.71     15.35 o
  10   9   0        9.40        7.16     13.07 o
   0  10   0      146.51      118.44      5.86 o
   1  10   0     5446.71     5439.81     56.12 o
   2  10   0     1961.90     1996.14     25.17 o
   3  10   0     8024.72     8134.48     89.08 o
   4  10   0      232.19      236.96      5.31 o
   5  10   0     1622.34     1623.05     24.78 o
   6  10   0       20.22        6.38      6.83 o
   7  10   0      201.76      188.57     12.00 o
   8  10   0       13.72        3.22      9.61 o
   9  10   0      155.37      159.92     24.38 o
  10  10   0        6.11       -6.68     12.53 o
   1  11   0     1712.22     1883.62     20.50 o
   2  11   0      416.34      373.60      7.07 o
   3  11   0      614.10      647.49      9.40 o
   4  11   0      428.57      435.81      8.15 o
   5  11   0       13.79       13.46      6.04 o
   6  11   0        5.57        2.90     10.15 o
   7  11   0       19.14       12.65      8.75 o
   8  11   0       36.04       31.64     11.04 o
   9  11   0      118.60       98.56     26.99 o
  10  11   0      119.73       95.60     36.24 o
   0  12   0     3786.68     3552.97     74.52 o
   1  12   0    18748.74    19495.58    198.02 o
   2  12   0        6.56       25.15      3.10 o
   3  12   0     1225.64     1066.22     14.96 o
   4  12   0      210.82      214.78      5.62 o
   5  12   0     2019.74     1957.25     32.54 o
   6  12   0       31.12       37.63      7.40 o
   7  12   0     1448.69     1332.91     30.16 o
   8  12   0       72.37      106.13     12.32 o
   9  12   0        5.82        2.78     12.26 o
  10  12   0       32.47       82.01     22.94 o
   1  13   0       33.50       37.66      4.60 o
   2  13   0        0.67        5.04      3.03 o
   3  13   0       18.98       19.84      3.09 o
   4  13   0       91.57      104.56      4.88 o
   5  13   0      220.84      240.42      8.47 o
   6  13   0        0.63        3.13      7.34 o
   7  13   0        1.16        0.45      7.91 o
   8  13   0        1.41       -8.81     10.64 o
   9  13   0      100.28      105.35     15.99 o
  10  13   0        0.11       13.24     16.36 o
   0  14   0      150.90      155.59      5.93 o
   1  14   0     3088.76     3028.78     32.37 o
   2  14   0       11.10        3.21      3.22 o
   3  14   0     1464.54     1427.43     18.10 o
   4  14   0      122.35      138.27      5.63 o
   5  14   0      179.85      181.81      7.66 o
   6  14   0      303.76      300.80     11.77 o
   7  14   0        2.97        0.60      8.43 o
   8  14   0        8.30       13.44     19.95 o
   9  14   0       11.53        7.58     16.62 o
  10  14   0        8.54       -6.69     40.56 o
   1  15   0      336.72      391.57      9.02 o
   2  15   0       68.17       74.90      4.36 o
   3  15   0       94.41       90.78      5.18 o
   4  15   0      164.55      160.89      5.97 o
   5  15   0       30.94       27.21      6.00 o
   6  15   0        3.36        7.52      7.95 o
   7  15   0       25.76        6.28     12.94 o
   8  15   0        9.49       -5.94     13.08 o
   9  15   0       13.16       24.61     27.60 o
  10  15   0        0.21      -12.74     16.59 o
   0  16   0     1465.27     1633.63     29.37 o
   1  16   0     3038.99     2833.76     30.72 o
   2  16   0      836.93      883.23     15.45 o
   3  16   0     2958.55     2966.75     37.73 o
   4  16   0      312.32      311.80      8.32 o
   5  16   0      314.47      349.31     13.81 o
   6  16   0      278.66      263.06     12.91 o
   7  16   0       42.56       66.55     14.56 o
   8  16   0        4.79        3.11     28.26 o
   9  16   0       16.18       19.28     15.49 o
  10  16   0        1.22        8.24     27.26 o
   1  17   0        4.44        8.23      3.79 o
   2  17   0      170.14      145.90      7.30 o
   3  17   0        3.44       -2.60      4.83 o
   4  17   0       27.76       34.51      5.51 o
   5  17   0       36.56       24.65      7.35 o
   6  17   0      127.07      123.75     11.34 o
   7  17   0      126.24      129.18     12.31 o
   8  17   0       46.69       35.57     37.24 o
   9  17   0       23.89        0.97     19.28 o
   0  18   0     1343.72     1393.11     33.15 o
   1  18   0     7598.29     7422.89     89.30 o
   2  18   0       11.58       18.73      6.14 o
   3  18   0     3037.29     2950.56     41.62 o
   4  18   0      368.07      364.06     13.20 o
   5  18   0     2023.03     2099.80     41.88 o
   6  18   0       13.63       -2.03      9.71 o
   7  18   0      479.52      533.86     19.64 o
   8  18   0        0.44       -4.90     13.77 o
   9  18   0       14.40       16.85     15.71 o
   1  19   0      639.36      676.67     12.35 o
   2  19   0      144.06      156.08      8.13 o
   3  19   0        5.12        6.27      5.79 o
   4  19   0       49.32       37.58      7.31 o
   5  19   0       19.83        9.22      8.93 o
   6  19   0       28.81       16.81     10.64 o
   7  19   0       27.20       37.44     11.61 o
   8  19   0        0.15       -6.65     14.39 o
   9  19   0        4.63       -3.42     40.56 o
   0  20   0      656.14      619.36     24.60 o
   1  20   0       30.26       45.78      5.46 o
   2  20   0     1094.61     1040.28     22.99 o
   3  20   0      634.07      601.19     18.36 o
   4  20   0        6.63        4.03      7.28 o
   5  20   0       48.85       47.66      9.82 o
   6  20   0       65.82       61.78     11.05 o
   7  20   0        1.27       12.31     11.69 o
   8  20   0       35.57       36.71     14.20 o
   9  20   0       19.64       26.63     16.98 o
   1  21   0     1912.02     1730.37     29.66 o
   2  21   0      109.78      111.33      9.15 o
   3  21   0        4.38       -2.27      6.74 o
   4  21   0      108.00      125.97     11.81 o
   5  21   0        2.56        4.77     16.12 o
   6  21   0       46.18       64.86     18.89 o
   7  21   0       66.55       39.24     12.31 o
   8  21   0        3.63       -3.15     14.15 o
   0  22   0     1548.04     1574.49     38.08 o
   1  22   0      333.64      293.39      9.61 o
   2  22   0     2694.71     2621.99     48.86 o
   3  22   0        8.80       13.70      7.15 o
   4  22   0      797.15      800.14     20.98 o
   5  22   0       55.77       82.36     11.02 o
   6  22   0      292.38      314.37     16.04 o
   7  22   0       81.56       94.36     16.76 o
   8  22   0       34.77       19.95     14.27 o
   1  23   0       68.62       83.47      9.64 o
   2  23   0       17.97       24.95      8.49 o
   3  23   0      222.47      197.32     10.04 o
   4  23   0        1.35       -5.97      9.35 o
   5  23   0      362.75      337.10     18.64 o
   6  23   0       27.02       41.17     11.96 o
   7  23   0       29.59       25.43     17.20 o
   8  23   0        3.63      -14.58     14.75 o
   0  24   0      377.67      395.74     16.57 o
   1  24   0     1204.36     1123.27     25.20 o
   2  24   0      348.20      374.18     14.17 o
   3  24   0      791.83      759.66     18.06 o
   4  24   0      681.62      648.24     21.13 o
   5  24   0      236.58      276.72     28.93 o
   6  24   0       24.08        1.48     14.38 o
   7  24   0       31.88       48.63     14.03 o
   8  24   0        3.15       13.87     15.08 o
   1  25   0       30.22       30.37      8.95 o
   2  25   0      142.45      115.48     14.37 o
   3  25   0        1.02       -8.31      8.31 o
   4  25   0        3.57       10.06     10.53 o
   5  25   0        0.70       10.02     12.62 o
   6  25   0       20.82       14.34     14.36 o
   7  25   0        3.21       14.89     13.92 o
   0  26   0     1114.02      999.84     27.83 o
   1  26   0        7.49        8.80      8.92 o
   2  26   0      233.65      228.82     12.63 o
   3  26   0       10.63        5.06      9.90 o
   4  26   0      183.80      197.99     13.56 o
   5  26   0        0.33      -13.39     13.39 o
   6  26   0       85.06       70.51     16.44 o
   7  26   0       25.64        4.57     15.97 o
   1  27   0        6.73        5.21      9.69 o
   2  27   0       53.90       63.56     10.74 o
   3  27   0       30.79       24.26     10.47 o
   4  27   0       53.48       38.46     14.37 o
   5  27   0       12.69       21.28     14.54 o
   6  27   0       20.95        7.66     16.14 o
   0  28   0      996.50      958.54     27.45 o
   1  28   0       30.91       45.25     10.04 o
   2  28   0     1021.80     1001.62     25.45 o
   3  28   0       68.19       42.86     11.69 o
   4  28   0      317.19      367.38     20.26 o
   5  28   0       16.80       26.95     15.33 o
   6  28   0      119.09      139.56     17.74 o
   1  29   0        8.25       -1.41     14.91 o
   2  29   0        6.90       24.65     10.97 o
   3  29   0        2.01       -8.37     11.36 o
   4  29   0       61.07       81.63     19.62 o
   5  29   0       26.88       34.46     21.28 o
   6  29   0       14.13        5.06     16.59 o
   0  30   0      700.27      791.34     41.23 o
   1  30   0       17.49       22.71     12.04 o
   2  30   0      351.88      373.92     14.27 o
   3  30   0        3.90        5.15     12.01 o
   4  30   0      125.14      163.47     17.79 o
   5  30   0        1.57      -10.13     15.97 o
   1  31   0       14.26       31.90     11.06 o
   2  31   0        0.53       -0.26     10.12 o
   3  31   0        0.00      -13.76     13.76 o
   4  31   0        6.23        6.41     15.97 o
   0  32   0       56.88       93.76     23.27 o
   1  32   0      159.52      164.23     12.80 o
   2  32   0      103.36      111.33     12.95 o
   3  32   0       50.87       38.65     30.92 o
   4  32   0       32.07       23.79     34.58 o
   1  33   0       43.35       45.52     11.61 o
   2  33   0       11.85      -12.08     12.08 o
   3  33   0        0.81        5.59     16.22 o
   0  34   0      116.19      111.72     26.60 o
   1  34   0       95.53      103.04     15.99 o
 -11   0   1       27.96       32.58     25.27 o
  -9   0   1       20.51       27.29     12.67 o
  -7   0   1      308.34      320.03     16.29 o
  -5   0   1    12481.88    12756.90    274.41 o
  -3   0   1     2482.28     2286.63     34.73 o
  -1   0   1     3531.69     3686.63     47.69 o
   1   0   1    31954.91    30004.85    606.58 o
   3   0   1     1849.55     1761.21     30.04 o
   5   0   1      389.92      380.49     10.18 o
   7   0   1       16.88       16.62      6.64 o
   9   0   1       77.08       61.18     20.61 o
  11   0   1       25.14       73.15     25.93 o
 -11   1   1        0.78       -3.20     11.12 o
 -10   1   1        1.15        2.30      8.71 o
  -9   1   1        4.46       -8.51      8.51 o
  -8   1   1        2.27       -4.34      7.55 o
  -7   1   1      406.16      358.05     17.85 o
  -6   1   1     1132.96     1189.09     21.07 o
  -5   1   1      280.75      299.72      8.66 o
  -4   1   1     4709.75     4776.88     49.97 o
  -3   1   1     5163.58     5429.60     56.15 o
  -2   1   1    26774.89    26731.62    270.45 o
  -1   1   1     4596.45     4859.22     46.64 o
   0   1   1     9476.87     9695.84    113.23 o
   1   1   1        5.37       20.17      1.93 o
   2   1   1    19070.53    19457.01    227.02 o
   3   1   1     5953.89     6451.12    106.38 o
   4   1   1    25256.71    26228.65    283.57 o
   5   1   1        9.86       20.91      2.79 o
   6   1   1      785.14      788.85     17.75 o
   7   1   1       13.42       13.82      6.75 o
   8   1   1       43.23       55.81     11.04 o
   9   1   1       69.21       61.34     21.94 o
  10   1   1      109.69      156.31     19.28 o
  11   1   1       46.70       32.62     18.32 o
 -11   2   1        2.26       -0.33     12.01 o
 -10   2   1        2.03       -4.15     11.59 o
  -9   2   1       20.47       23.99      8.92 o
  -8   2   1       48.48       53.43      8.64 o
  -7   2   1        3.49        8.13      6.66 o
  -6   2   1      638.62      625.98     12.86 o
  -5   2   1       85.86       99.69      4.38 o
  -4   2   1      705.96      675.82      9.06 o
  -3   2   1      429.09      438.94      6.24 o
  -2   2   1      170.15      212.60      3.93 o
  -1   2   1      631.28      680.87      7.55 o
   0   2   1     4017.09     4278.55     46.56 o
   1   2   1      870.67      890.86     12.07 o
   2   2   1    15315.43    16097.94    206.01 o
   3   2   1      141.01      177.85      4.21 o
   4   2   1       28.54       51.77      3.46 o
   5   2   1      138.68      145.48      5.03 o
   6   2   1      687.30      719.42     19.94 o
   7   2   1      729.93      730.25     20.98 o
   8   2   1      247.07      237.79     10.84 o
   9   2   1       20.15       41.40     13.96 o
  10   2   1       45.53       72.12     15.50 o
  11   2   1       17.53        8.00     17.12 o
 -11   3   1        0.13      -15.93     15.93 o
 -10   3   1       11.89       19.30     14.27 o
  -9   3   1       27.73       28.62      8.53 o
  -8   3   1       52.61       53.30      8.03 o
  -7   3   1       43.39       43.67      7.39 o
  -6   3   1      175.79      158.87      7.24 o
  -5   3   1      488.49      544.46      9.96 o
  -4   3   1     1588.84     1622.03     19.83 o
  -3   3   1     2409.48     2473.83     30.52 o
  -2   3   1      326.21      335.97      5.42 o
  -1   3   1      173.66      152.36      2.71 o
   0   3   1    10104.41     9749.13    113.83 o
   1   3   1    16318.99    16744.11    213.96 o
   2   3   1      146.34      150.54     20.28 o
   3   3   1      541.74      598.83      9.08 o
   4   3   1      785.79      941.93     14.28 o
   5   3   1      239.92      280.96      6.82 o
   6   3   1      577.09      535.79     14.44 o
   7   3   1      320.87      333.21     12.39 o
   8   3   1       38.19       31.46      8.41 o
   9   3   1      107.62       91.13     12.54 o
  10   3   1       78.85       42.80     17.95 o
  11   3   1        0.04       24.44     17.38 o
 -11   4   1        0.48        2.58     13.47 o
 -10   4   1       81.31       79.88     13.22 o
  -9   4   1        4.75        5.75     11.04 o
  -8   4   1      116.81      116.38      8.89 o
  -7   4   1        3.35        6.27      6.74 o
  -6   4   1      403.40      391.08     14.42 o
  -5   4   1      393.03      426.79      9.76 o
  -4   4   1     1027.49     1046.35     13.64 o
  -3   4   1      165.52      165.34      4.76 o
  -2   4   1     1433.97     1480.30     17.22 o
  -1   4   1       69.15       88.27      2.61 o
   0   4   1     5391.72     5306.88     57.76 o
   1   4   1      757.07      808.29     11.46 o
   2   4   1     2052.71     2036.84     30.32 o
   3   4   1      499.17      547.98      9.00 o
   4   4   1        2.92        2.36      2.50 o
   5   4   1        5.36       11.50      3.41 o
   6   4   1       85.95       93.42      7.44 o
   7   4   1       77.94       57.70      8.47 o
   8   4   1       11.64        6.12      8.54 o
   9   4   1       37.90       18.77      9.41 o
  10   4   1       33.80       42.28     28.26 o
  11   4   1        0.04       -1.38     16.91 o
 -11   5   1        0.18       11.75     20.43 o
 -10   5   1       12.66       11.88     14.56 o
  -9   5   1       38.57       28.02     11.62 o
  -8   5   1      287.11      295.16     11.17 o
  -7   5   1       18.59       15.65      6.96 o
  -6   5   1      634.62      626.71     15.12 o
  -5   5   1      273.14      240.06      6.55 o
  -4   5   1     5648.25     5813.94     64.86 o
  -3   5   1      297.64      310.96      6.13 o
  -2   5   1     9129.60     9100.23     99.22 o
  -1   5   1    13181.33    13181.06    153.91 o
   0   5   1     6620.05     6540.30     62.91 o
   1   5   1     5244.78     5343.54     69.21 o
   2   5   1    16646.66    16584.25    212.35 o
   3   5   1     6044.41     6279.64     74.40 o
   4   5   1     1707.57     1651.73     22.34 o
   5   5   1      974.03      905.73     14.74 o
   6   5   1     1458.86     1496.90     29.65 o
   7   5   1       22.67       21.21      7.92 o
   8   5   1      315.29      312.40     21.51 o
   9   5   1      346.72      348.58     14.69 o
  10   5   1       27.88       21.61     10.89 o
  11   5   1       39.80       46.70     17.99 o
 -11   6   1        8.70       13.42     14.33 o
 -10   6   1        3.02       -2.48     12.69 o
  -9   6   1        5.79        5.26     11.04 o
  -8   6   1        3.19       -2.14     12.19 o
  -7   6   1      799.43      797.84     17.11 o
  -6   6   1       63.43       75.53      6.05 o
  -5   6   1     1280.88     1305.09     16.99 o
  -4   6   1       49.06       60.68      3.14 o
  -3   6   1     1480.18     1439.54     17.18 o
  -2   6   1     3481.63     3570.12     43.06 o
  -1   6   1     5732.51     5402.43     63.79 o
   0   6   1     1023.75      998.67     10.94 o
   1   6   1     4218.80     4249.15     62.24 o
   2   6   1       54.84       43.28      2.73 o
   3   6   1       47.26       43.36      2.80 o
   4   6   1        0.27        4.82      2.63 o
   5   6   1       26.52       22.86      4.80 o
   6   6   1       33.21       27.32      6.93 o
   7   6   1      740.75      690.28     21.64 o
   8   6   1        0.26       -0.02      8.70 o
   9   6   1       26.19        9.10     14.47 o
  10   6   1       31.62       30.42     11.39 o
  11   6   1        5.88        4.61     22.94 o
 -11   7   1        0.72      -16.93     16.93 o
 -10   7   1        0.51      -12.24     13.02 o
  -9   7   1       44.66       46.41     11.94 o
  -8   7   1      110.22      118.41     11.36 o
  -7   7   1      239.08      243.51      7.81 o
  -6   7   1      162.84      168.54      6.18 o
  -5   7   1       12.09       12.73      3.65 o
  -4   7   1      429.68      426.49      7.62 o
  -3   7   1     3640.12     3823.12     37.68 o
  -2   7   1     2311.03     2245.74     25.63 o
  -1   7   1     2344.13     2688.61     39.67 o
   0   7   1     9932.44     9554.56     97.35 o
   1   7   1     9837.06    10298.87    112.01 o
   2   7   1     3983.85     3758.19     49.70 o
   3   7   1      932.05      948.01     12.39 o
   4   7   1     3149.35     3029.39     42.97 o
   5   7   1      614.22      590.22     10.07 o
   6   7   1     1404.13     1383.13     28.31 o
   7   7   1      109.17       95.02      8.95 o
   8   7   1      230.02      270.42     17.81 o
   9   7   1      159.41      152.41     12.78 o
  10   7   1       93.84       94.56     12.59 o
 -11   8   1        0.62       -5.77     17.04 o
 -10   8   1       26.75       37.53     13.40 o
  -9   8   1       42.59       33.77     12.10 o
  -8   8   1        1.18        8.96      9.88 o
  -7   8   1       91.54      111.00     11.52 o
  -6   8   1       73.50       74.65      5.08 o
  -5   8   1       61.19       72.83      4.19 o
  -4   8   1      277.32      315.82      6.45 o
  -3   8   1     1245.23     1243.10     14.40 o
  -2   8   1      109.46      138.99      3.22 o
  -1   8   1      598.78      578.66      7.71 o
   0   8   1      174.74      135.31      3.67 o
   1   8   1      549.70      625.99      8.27 o
   2   8   1      906.79      963.51     14.52 o
   3   8   1      438.19      507.88      7.30 o
   4   8   1      322.02      298.46      8.10 o
   5   8   1      170.94      167.14      5.75 o
   6   8   1      448.46      401.63     13.36 o
   7   8   1      234.73      251.11     11.34 o
   8   8   1       43.04       52.92      9.69 o
   9   8   1        2.69       -9.42     10.33 o
  10   8   1       19.12       -2.51     11.69 o
 -10   9   1       45.48       43.57     16.28 o
  -9   9   1      140.04      142.34     14.27 o
  -8   9   1        1.72       15.55      9.75 o
  -7   9   1        7.41        9.88      7.77 o
  -6   9   1       10.16       23.93      6.85 o
  -5   9   1     2113.34     2077.03     25.17 o
  -4   9   1       34.17       32.09      3.08 o
  -3   9   1      262.05      246.56      4.93 o
  -2   9   1     1802.53     1729.15     19.06 o
  -1   9   1    10436.64    10753.61    109.66 o
   0   9   1     4121.07     4123.85     56.89 o
   1   9   1     2304.38     2496.57     28.27 o
   2   9   1     2011.07     1976.34     22.74 o
   3   9   1     6680.44     6950.06     98.57 o
   4   9   1      137.48      149.25      4.32 o
   5   9   1      299.33      285.77      8.53 o
   6   9   1       78.17       74.12      7.17 o
   7   9   1      920.37      900.72     25.63 o
   8   9   1       78.47       72.86     10.24 o
   9   9   1       37.48       29.12     11.63 o
  10   9   1        2.35       15.37     12.33 o
 -10  10   1       69.99       81.80     33.91 o
  -9  10   1        9.65       -5.79     14.62 o
  -8  10   1      680.55      686.10     21.51 o
  -7  10   1      400.24      424.42     13.74 o
  -6  10   1      335.14      319.76     13.63 o
  -5  10   1       53.11       62.26      5.55 o
  -4  10   1     1175.91     1240.94     15.36 o
  -3  10   1       61.13       70.38      3.14 o
  -2  10   1      115.93      133.21      4.38 o
  -1  10   1       43.22       46.58      2.36 o
   0  10   1     1576.16     1502.67     16.50 o
   1  10   1       12.05       14.49      2.08 o
   2  10   1      145.80      210.33      4.37 o
   3  10   1      729.71      687.66      9.50 o
   4  10   1       98.49      104.92      4.12 o
   5  10   1       17.07       29.75      4.39 o
   6  10   1      381.97      361.44     14.69 o
   7  10   1        4.31        9.86      8.54 o
   8  10   1       60.90       58.62     10.33 o
   9  10   1       29.06       15.48     16.19 o
  10  10   1        4.35       13.07     12.57 o
 -10  11   1        6.41        8.94     19.62 o
  -9  11   1        2.58      -15.29     15.29 o
  -8  11   1       19.46       25.35     10.69 o
  -7  11   1      294.48      294.23     12.28 o
  -6  11   1      553.03      591.51     15.57 o
  -5  11   1      433.98      434.23     10.65 o
  -4  11   1       56.09       49.21      2.82 o
  -3  11   1     5108.75     4967.12     51.97 o
  -2  11   1      393.35      334.19      5.74 o
  -1  11   1     2239.38     2123.68     26.82 o
   0  11   1     3321.61     3270.89     34.46 o
   1  11   1     6598.54     6602.92     78.43 o
   2  11   1      613.92      557.32      8.19 o
   3  11   1     2695.75     2516.77     29.12 o
   4  11   1        3.24       -0.08      2.86 o
   5  11   1     3923.68     3837.79     56.78 o
   6  11   1       52.82       57.56     11.05 o
   7  11   1      636.12      665.81     19.05 o
   8  11   1       51.11       30.32     10.14 o
   9  11   1      112.04      126.49     16.74 o
  10  11   1       10.34      -11.20     12.57 o
 -10  12   1        4.52        0.99     17.40 o
  -9  12   1        4.21      -14.99     14.99 o
  -8  12   1        3.51        3.51     12.77 o
  -7  12   1       11.80        3.82      8.60 o
  -6  12   1     1471.25     1481.19     37.53 o
  -5  12   1       56.44       68.41      6.29 o
  -4  12   1       96.67       80.10      4.11 o
  -3  12   1        0.36        4.15      2.81 o
  -2  12   1      633.88      619.03      9.16 o
  -1  12   1      879.63      821.14     12.02 o
   0  12   1      112.29      130.56      3.39 o
   1  12   1      291.79      308.88      6.37 o
   2  12   1     5975.02     6245.97     68.91 o
   3  12   1     1357.90     1502.21     18.45 o
   4  12   1       10.49       14.11      3.12 o
   5  12   1      880.74      899.95     18.39 o
   6  12   1      290.16      283.41     13.25 o
   7  12   1      140.89      140.49     10.64 o
   8  12   1        9.24       13.99     10.27 o
   9  12   1       17.71       21.67     11.53 o
  10  12   1        1.97        9.96     13.14 o
 -10  13   1        2.39       10.36     17.10 o
  -9  13   1        0.34       11.72     14.88 o
  -8  13   1       12.17        8.41     18.95 o
  -7  13   1      309.58      370.46     13.76 o
  -6  13   1       24.41       50.45     12.19 o
  -5  13   1      886.26      881.34     16.51 o
  -4  13   1      261.10      265.90      6.08 o
  -3  13   1     6320.21     6363.16     66.14 o
  -2  13   1       81.32       61.68      3.44 o
  -1  13   1     7175.36     6901.46     82.78 o
   0  13   1      298.48      430.73      6.58 o
   1  13   1     2531.70     2440.26     30.69 o
   2  13   1       76.50       60.13      3.26 o
   3  13   1     4057.29     3943.14     44.65 o
   4  13   1      610.20      636.46      9.95 o
   5  13   1     2623.33     2532.53     51.47 o
   6  13   1       16.19       14.06      7.11 o
   7  13   1       33.14       39.76     13.83 o
   8  13   1       57.45       57.22     19.11 o
   9  13   1       38.30       39.53     12.32 o
  10  13   1       41.51       17.76     15.13 o
 -10  14   1        7.15        7.45     18.04 o
  -9  14   1        2.87       -9.82     21.94 o
  -8  14   1       91.21       84.90     15.38 o
  -7  14   1       11.33       -7.59     16.55 o
  -6  14   1      107.64      125.03     14.73 o
  -5  14   1      126.22      114.63      7.13 o
  -4  14   1       70.04       48.95      6.15 o
  -3  14   1       15.99       20.69      3.54 o
  -2  14   1       68.23       80.40      4.19 o
  -1  14   1      542.34      581.98     10.87 o
   0  14   1        3.19       -0.36      2.47 o
   1  14   1     1110.10     1140.70     16.00 o
   2  14   1       38.07       33.19      4.69 o
   3  14   1      289.09      290.64      6.41 o
   4  14   1       93.54      100.23      6.87 o
   5  14   1       31.54       15.32      7.10 o
   6  14   1        0.03        3.96      7.04 o
   7  14   1        6.31        9.13     12.34 o
   8  14   1       83.36       67.99     14.30 o
   9  14   1        1.70       -6.01     14.00 o
  10  14   1        7.60       11.78     15.96 o
 -10  15   1        0.07      -12.34     17.83 o
  -9  15   1        0.72        4.47     16.62 o
  -8  15   1        6.43        2.32     13.25 o
  -7  15   1        8.45        3.09     10.62 o
  -6  15   1       58.80       28.54     10.20 o
  -5  15   1      715.39      734.12     16.92 o
  -4  15   1        1.21       -3.96      4.71 o
  -3  15   1      837.21      783.94     12.48 o
  -2  15   1        6.78        5.37      3.46 o
  -1  15   1     2685.66     2589.89     28.58 o
   0  15   1      419.83      471.54      7.39 o
   1  15   1     5109.65     5304.79     74.42 o
   2  15   1      719.81      740.73     11.01 o
   3  15   1      902.70      835.94     12.12 o
   4  15   1       17.11       11.72      3.83 o
   5  15   1       35.78       58.39      7.11 o
   6  15   1        0.46       10.57      7.41 o
   7  15   1       99.12      110.78     10.85 o
   8  15   1       27.91       16.96     12.14 o
   9  15   1       29.57        3.89     14.27 o
  10  15   1        0.29       -2.35     15.60 o
 -10  16   1        0.08      -17.47     17.47 o
  -9  16   1       26.34       28.23     16.85 o
  -8  16   1       80.78      104.46     16.63 o
  -7  16   1        7.98       18.38     10.97 o
  -6  16   1        1.53       -3.78      9.79 o
  -5  16   1      534.13      522.88     14.45 o
  -4  16   1       90.98       86.68      7.42 o
  -3  16   1      332.14      337.94      7.64 o
  -2  16   1      799.14      743.28     11.96 o
  -1  16   1      440.51      418.38      9.53 o
   0  16   1      217.95      227.33      5.79 o
   1  16   1     1658.08     1686.70     22.59 o
   2  16   1        0.96       -1.68      3.51 o
   3  16   1        7.20        9.32      3.58 o
   4  16   1        4.80        4.86      5.77 o
   5  16   1      149.45      163.31      8.87 o
   6  16   1       72.47       64.88      8.46 o
   7  16   1       13.44       17.62     11.63 o
   8  16   1        0.67        6.25     18.29 o
   9  16   1        0.15        9.79     14.80 o
  -9  17   1       20.11       28.46     16.60 o
  -8  17   1        0.35      -12.26     12.26 o
  -7  17   1       17.67        7.10     11.29 o
  -6  17   1        6.45       10.12      9.92 o
  -5  17   1      642.59      676.09     18.14 o
  -4  17   1      132.71      136.39      8.26 o
  -3  17   1     1677.25     1657.00     22.75 o
  -2  17   1      971.07     1094.05     16.17 o
  -1  17   1     4797.14     4559.08     56.17 o
   0  17   1      898.97      940.41     13.99 o
   1  17   1     5490.97     5256.73     70.33 o
   2  17   1      304.86      321.57      8.31 o
   3  17   1     4398.70     4184.92     52.07 o
   4  17   1      815.48      778.19     13.70 o
   5  17   1      707.73      713.16     17.24 o
   6  17   1        1.38       -8.80      8.80 o
   7  17   1      302.35      319.10     17.21 o
   8  17   1       55.90       38.58     32.92 o
   9  17   1      157.70      131.22     16.92 o
  -9  18   1        9.38        7.04     16.29 o
  -8  18   1        6.97      -13.60     15.12 o
  -7  18   1        0.52       -2.49     10.97 o
  -6  18   1      402.97      387.12     19.30 o
  -5  18   1        0.95        0.33      7.69 o
  -4  18   1      979.16      969.02     20.06 o
  -3  18   1        4.34        4.80      5.08 o
  -2  18   1      576.06      542.51     10.34 o
  -1  18   1        0.65       14.25      5.29 o
   0  18   1     1853.64     1770.76     23.60 o
   1  18   1      136.88      139.96      7.27 o
   2  18   1      396.45      387.09     10.14 o
   3  18   1        4.75       21.63      5.35 o
   4  18   1       40.37       67.34      7.23 o
   5  18   1        3.11       18.15      9.14 o
   6  18   1      176.42      179.26     11.80 o
   7  18   1      148.88      164.70     12.59 o
   8  18   1       15.13       31.34     13.69 o
   9  18   1       25.79        6.55     16.62 o
  -9  19   1       31.92       66.85     18.81 o
  -8  19   1        8.32       18.58     13.77 o
  -7  19   1      208.97      223.77     18.57 o
  -6  19   1      291.27      270.54     14.51 o
  -5  19   1      125.13      135.21      9.82 o
  -4  19   1       54.79       57.32     11.90 o
  -3  19   1     1552.39     1415.28     34.21 o
  -2  19   1      800.67      790.82     16.13 o
  -1  19   1     1814.12     1695.99     28.09 o
   0  19   1      629.85      685.67     12.63 o
   1  19   1     2020.47     1886.13     31.59 o
   2  19   1       80.94       85.32      6.37 o
   3  19   1      797.46      749.04     14.77 o
   4  19   1       95.96       86.43      6.78 o
   5  19   1      910.38      895.99     22.89 o
   6  19   1       66.13       46.65     10.32 o
   7  19   1      345.78      367.29     19.70 o
   8  19   1       41.37       44.77     14.45 o
   9  19   1        7.28       -5.08     14.61 o
  -9  20   1        0.55       -4.27     17.56 o
  -8  20   1       14.86       20.31     14.18 o
  -7  20   1       18.87       17.70     20.16 o
  -6  20   1       39.29       48.37     11.61 o
  -5  20   1        1.75        6.57      7.92 o
  -4  20   1      137.48      145.13     13.44 o
  -3  20   1        8.69        5.25      9.54 o
  -2  20   1      101.32       94.88      7.03 o
  -1  20   1        9.43       17.19      5.88 o
   0  20   1      806.04      810.15     14.02 o
   1  20   1        0.35        8.14      7.11 o
   2  20   1       83.88      102.67      7.92 o
   3  20   1       28.88       25.09      6.15 o
   4  20   1       78.82       87.57      7.18 o
   5  20   1      193.02      187.78     11.94 o
   6  20   1       50.56       33.88     10.52 o
   7  20   1        0.56       -5.03     11.42 o
   8  20   1        1.82        3.56     14.80 o
   9  20   1        1.14       13.25     15.57 o
  -8  21   1       13.49       33.91     14.58 o
  -7  21   1       11.37       13.29     12.35 o
  -6  21   1        8.01       -8.95     11.36 o
  -5  21   1      225.76      254.11     11.92 o
  -4  21   1     1365.95     1266.94     28.11 o
  -3  21   1       14.01        9.24      8.79 o
  -2  21   1      276.61      288.81     11.29 o
  -1  21   1       34.01       35.94      6.30 o
   0  21   1      725.59      688.27     12.71 o
   1  21   1       13.07       11.46      8.58 o
   2  21   1     3331.53     3081.50     43.95 o
   3  21   1       61.38       76.41      7.30 o
   4  21   1      508.39      521.59     14.87 o
   5  21   1        2.98       11.75     16.56 o
   6  21   1      113.24      122.09     22.98 o
   7  21   1        2.70       -6.05     11.81 o
   8  21   1       58.23       27.10     15.40 o
  -8  22   1        0.07       11.82     18.62 o
  -7  22   1      187.09      204.51     16.03 o
  -6  22   1        2.17       11.74     13.27 o
  -5  22   1      204.53      196.39     12.80 o
  -4  22   1        0.05        1.25      8.98 o
  -3  22   1     1302.34     1174.79     26.47 o
  -2  22   1      522.62      516.50     13.11 o
  -1  22   1      544.27      518.93     13.12 o
   0  22   1      287.00      274.58     16.70 o
   1  22   1      105.58       85.83     10.67 o
   2  22   1       72.90       73.59      7.83 o
   3  22   1       94.07       98.72      7.75 o
   4  22   1       36.66       35.77     10.47 o
   5  22   1       93.13       57.76     10.27 o
   6  22   1        1.76      -10.51     10.51 o
   7  22   1        0.26       10.75     11.67 o
   8  22   1       32.55       25.61     16.00 o
  -8  23   1       20.90       23.76     17.36 o
  -7  23   1       36.50       35.06     14.78 o
  -6  23   1       11.11        7.13     13.04 o
  -5  23   1      115.50      134.17     18.95 o
  -4  23   1       24.50       32.70      9.74 o
  -3  23   1      427.56      400.96     15.46 o
  -2  23   1      813.21      743.54     16.15 o
  -1  23   1      396.80      374.93     11.44 o
   0  23   1     1862.85     1791.30     29.85 o
   1  23   1      736.73      665.92     18.21 o
   2  23   1      798.75      816.91     18.31 o
   3  23   1      664.52      638.57     17.33 o
   4  23   1      449.69      418.40     17.21 o
   5  23   1      206.94      239.31     13.75 o
   6  23   1      425.18      420.57     26.09 o
   7  23   1        9.10       39.98     13.12 o
   8  23   1       75.03       81.86     17.62 o
  -8  24   1        3.83       10.10     15.57 o
  -7  24   1        0.39       -1.82     15.33 o
  -6  24   1       22.24       15.62     14.37 o
  -5  24   1       53.60       50.77     27.93 o
  -4  24   1       44.47       45.49     10.36 o
  -3  24   1       38.01       31.83     15.34 o
  -2  24   1      618.03      576.25     14.00 o
  -1  24   1      146.26      148.66      8.26 o
   0  24   1      163.47      219.45     11.37 o
   1  24   1        5.13       -0.46      8.08 o
   2  24   1      325.30      356.37     12.50 o
   3  24   1      119.99       78.73      8.88 o
   4  24   1      139.74      142.00     14.50 o
   5  24   1       36.61       49.52     11.48 o
   6  24   1       72.70       76.35     16.58 o
   7  24   1        8.37        9.90     12.93 o
  -7  25   1       16.52       13.60     17.29 o
  -6  25   1       74.44       88.32     16.62 o
  -5  25   1        4.61       -0.06     13.72 o
  -4  25   1      117.86      123.70     12.24 o
  -3  25   1       20.56       26.14     10.11 o
  -2  25   1      612.59      652.52     15.20 o
  -1  25   1      493.08      456.92     12.88 o
   0  25   1      730.98      728.24     27.57 o
   1  25   1      337.80      319.98     13.52 o
   2  25   1      249.96      276.62     14.97 o
   3  25   1       29.48       20.01      8.48 o
   4  25   1      204.28      202.88     15.66 o
   5  25   1       99.78      106.21     13.18 o
   6  25   1       37.97       63.56     12.97 o
   7  25   1       18.32       52.23     13.96 o
  -7  26   1        0.52      -28.77     41.89 o
  -6  26   1       43.95       50.20     16.29 o
  -5  26   1        7.95      -13.54     13.54 o
  -4  26   1        9.58       -7.18     10.85 o
  -3  26   1        4.21       15.96     10.03 o
  -2  26   1       20.14       19.90      9.34 o
  -1  26   1        8.86       19.73      7.32 o
   0  26   1        3.50       14.81      9.20 o
   1  26   1        5.60       10.88      9.27 o
   2  26   1       68.66       45.79      9.06 o
   3  26   1        7.52        3.21      8.85 o
   4  26   1        4.62       -4.36     12.46 o
   5  26   1       11.54        9.87     12.91 o
   6  26   1       33.58       27.47     12.93 o
   7  26   1        1.27       -0.66     13.99 o
  -6  27   1      142.20      125.67     16.75 o
  -5  27   1        2.98        7.40     14.96 o
  -4  27   1      417.39      435.91     17.21 o
  -3  27   1        0.03        5.28     11.28 o
  -2  27   1      559.13      518.89     28.73 o
  -1  27   1       26.70       35.72      7.72 o
   0  27   1      603.04      619.44     18.76 o
   1  27   1       10.71       24.05      9.97 o
   2  27   1      782.61      757.25     18.79 o
   3  27   1       36.19        4.44     10.67 o
   4  27   1      483.09      463.10     21.73 o
   5  27   1       73.41       50.21     14.02 o
   6  27   1       31.06       11.52     14.76 o
  -6  28   1       20.10        5.47     16.62 o
  -5  28   1      107.45      110.58     19.62 o
  -4  28   1      159.91      165.16     13.94 o
  -3  28   1      112.81      118.42     12.51 o
  -2  28   1       24.25       24.19     10.20 o
  -1  28   1       83.62       94.52      8.16 o
   0  28   1       30.95       66.11     10.31 o
   1  28   1      106.82      120.52     10.27 o
   2  28   1       32.15       45.40     13.87 o
   3  28   1       53.23       62.15     11.36 o
   4  28   1        0.35       -7.87     13.16 o
   5  28   1       15.02       19.50     17.62 o
   6  28   1        5.68        0.39     15.87 o
  -6  29   1       17.42       19.59     25.27 o
  -5  29   1        5.97       41.06     16.85 o
  -4  29   1      151.56      177.88     18.89 o
  -3  29   1        3.12       11.94     11.23 o
  -2  29   1      530.36      542.02     18.54 o
  -1  29   1        9.68       18.38      7.52 o
   0  29   1      649.33      598.13     18.97 o
   1  29   1       11.39       20.18      9.46 o
   2  29   1      353.50      348.34     13.87 o
   3  29   1       12.98        2.35     13.73 o
   4  29   1      270.40      261.13     39.23 o
   5  29   1        8.01       19.61     25.27 o
  -5  30   1       12.25       17.14     15.80 o
  -4  30   1       18.40       65.21     19.62 o
  -3  30   1       14.55       18.32     11.77 o
  -2  30   1        1.17        6.86     10.93 o
  -1  30   1       22.95       35.64      9.41 o
   0  30   1       22.41       34.47     10.92 o
   1  30   1       46.64       58.58     10.27 o
   2  30   1       12.37       18.12     10.28 o
   3  30   1       63.93       94.89     35.91 o
   4  30   1      142.37      149.87     17.26 o
   5  30   1        1.32      -15.25     15.25 o
  -4  31   1       91.82       74.24     17.16 o
  -3  31   1       13.86       26.54     17.54 o
  -2  31   1      246.36      263.27     18.17 o
  -1  31   1       72.45       64.73     27.26 o
   0  31   1      188.51      213.19     17.46 o
   1  31   1       96.06      120.84     11.58 o
   2  31   1      185.00      186.51     23.71 o
   3  31   1        3.87        6.57     14.67 o
   4  31   1       56.62       74.75     17.26 o
  -4  32   1        1.70        2.99     16.46 o
  -3  32   1        0.21      -10.27     12.39 o
  -2  32   1        0.54        2.01     11.19 o
  -1  32   1        0.20        5.73     17.29 o
   0  32   1       59.76       62.63     14.86 o
   1  32   1        5.47       -6.23     12.48 o
   2  32   1        1.22        9.44     10.85 o
   3  32   1        0.34        8.41     15.66 o
  -3  33   1       55.67       46.19     13.34 o
  -2  33   1        8.71       15.42     15.33 o
  -1  33   1       64.14       59.03     16.46 o
   0  33   1       54.58       50.19     10.66 o
   1  33   1      109.60       97.34     12.19 o
   2  33   1      102.94      114.17     17.16 o
  -1  34   1        3.89      -15.35     16.65 o
   0  34   1        2.34       18.28     10.02 o
   1  34   1       28.44       40.60     11.50 o
 -10   0   2        6.86        0.54     14.96 o
  -8   0   2        1.27      -10.54     10.54 o
  -6   0   2        5.00       14.62      7.77 o
  -4   0   2       45.63       60.59      5.13 o
  -2   0   2    64373.03    63280.85   1253.51 o
   0   0   2     2096.34     2271.27     38.38 o
   2   0   2    19672.95    20002.63    400.86 o
   4   0   2     3582.46     3873.48    249.04 o
   6   0   2      965.06      897.07     34.58 o
   8   0   2      214.78      195.51     19.28 o
  10   0   2        0.96        7.31     19.95 o
 -11   1   2        0.55       -4.31     10.74 o
 -10   1   2        3.00      -10.44     10.44 o
  -9   1   2       10.09       10.18      9.72 o
  -8   1   2        1.72        0.27      8.52 o
  -7   1   2       56.38       74.03      8.17 o
  -6   1   2      133.87      140.42      6.95 o
  -5   1   2     1174.13     1234.98     13.38 o
  -4   1   2     1332.64     1518.85     15.46 o
  -3   1   2     1721.02     1777.14     17.38 o
  -2   1   2     2536.13     2668.75     25.13 o
  -1   1   2    43470.25    41835.47    378.20 o
   0   1   2      923.10      943.00     10.22 o
   1   1   2     6603.56     6379.34     81.72 o
   2   1   2      363.17      353.09      5.44 o
   3   1   2     2850.81     2770.88     33.07 o
   4   1   2     1043.25     1103.22     14.28 o
   5   1   2      531.94      513.63     12.57 o
   6   1   2      202.23      214.38     11.04 o
   7   1   2      109.76       88.88     10.31 o
   8   1   2        7.34        5.47     10.57 o
   9   1   2        5.38       -3.45     12.67 o
  10   1   2      105.86      107.78     16.69 o
  11   1   2        0.73       36.37     16.85 o
 -11   2   2        1.10        0.00     10.53 o
 -10   2   2        7.78        9.77     11.75 o
  -9   2   2       27.59       27.24      9.79 o
  -8   2   2       65.75       83.29     12.48 o
  -7   2   2      415.02      398.14     13.19 o
  -6   2   2      310.12      299.87      8.59 o
  -5   2   2     2576.14     2599.93     27.08 o
  -4   2   2     3582.77     3614.78     34.18 o
  -3   2   2     4724.81     4824.79     44.75 o
  -2   2   2      592.44      543.17      6.67 o
  -1   2   2    20558.21    20379.26    205.77 o
   0   2   2    12368.57    12624.19    127.70 o
   1   2   2        4.41       18.64      2.04 o
   2   2   2     8621.87     8649.96    125.35 o
   3   2   2      154.46      154.43      3.56 o
   4   2   2     1518.26     1433.44     18.27 o
   5   2   2       30.32       29.85      3.51 o
   6   2   2      419.87      453.81     12.12 o
   7   2   2       10.06       14.67      8.69 o
   8   2   2      115.79      113.66     17.29 o
   9   2   2        7.57        9.60     19.95 o
  10   2   2       45.05       62.49     20.95 o
  11   2   2        6.53        4.31     23.27 o
 -11   3   2        9.57        3.18     14.20 o
 -10   3   2        1.51       -0.44     10.14 o
  -9   3   2        2.85       -3.70     11.24 o
  -8   3   2       68.38       74.96      9.17 o
  -7   3   2        2.14       -3.54      7.12 o
  -6   3   2        8.36       18.00      5.87 o
  -5   3   2       46.33       52.85      3.87 o
  -4   3   2       71.20       87.33      3.60 o
  -3   3   2      140.49      148.59      3.51 o
  -2   3   2      372.14      367.40      5.10 o
  -1   3   2    10376.50    10756.96    116.39 o
   0   3   2     2469.06     2479.01     27.39 o
   1   3   2      196.61      206.26      4.73 o
   2   3   2       64.08       63.52      3.41 o
   3   3   2     2823.65     2966.88     35.59 o
   4   3   2      789.76      829.57     12.54 o
   5   3   2      594.14      649.32     11.09 o
   6   3   2       11.74       16.93      5.14 o
   7   3   2        8.45       14.49      6.52 o
   8   3   2       79.51       58.93     11.17 o
   9   3   2        2.51       -9.25     12.59 o
  10   3   2        5.99       15.03     25.27 o
 -11   4   2       10.49        8.31     16.93 o
 -10   4   2        0.79       -6.70      9.89 o
  -9   4   2       80.45       77.51     10.25 o
  -8   4   2      198.43      210.08     11.41 o
  -7   4   2       25.61       21.93      6.86 o
  -6   4   2     1631.52     1590.75     33.14 o
  -5   4   2       21.15       22.37      4.40 o
  -4   4   2      999.29      945.93     12.07 o
  -3   4   2      437.71      477.62      7.01 o
  -2   4   2      929.68      900.63     10.56 o
  -1   4   2       83.43      114.00      3.47 o
   0   4   2    11568.09    11497.13    124.32 o
   1   4   2      287.06      329.18      7.52 o
   2   4   2     1687.10     1569.06     21.52 o
   3   4   2       75.80       68.96      5.64 o
   4   4   2     3506.50     3611.28     47.73 o
   5   4   2     1377.53     1353.08     19.93 o
   6   4   2      455.86      410.28     13.94 o
   7   4   2       58.33       69.54      7.62 o
   8   4   2      119.36      143.38     12.63 o
   9   4   2        6.55        3.30     12.40 o
  10   4   2       11.14       38.62     15.80 o
 -11   5   2        3.02       -1.60     17.85 o
 -10   5   2        0.19        8.51      9.29 o
  -9   5   2       54.50       54.87      9.94 o
  -8   5   2        9.91       13.72      8.34 o
  -7   5   2      621.88      606.29     14.31 o
  -6   5   2      423.41      432.66     11.51 o
  -5   5   2      393.60      354.86      7.79 o
  -4   5   2      697.67      687.34      9.65 o
  -3   5   2     1418.32     1367.85     15.79 o
  -2   5   2     3441.56     3395.39     35.52 o
  -1   5   2     1059.92     1042.15     13.52 o
   0   5   2      237.17      201.51      3.68 o
   1   5   2     1540.68     1466.58     20.33 o
   2   5   2     3081.65     2916.78     38.82 o
   3   5   2     1897.82     1824.03     28.49 o
   4   5   2      558.74      525.20      8.49 o
   5   5   2     1028.14     1059.61     18.40 o
   6   5   2      316.93      298.39     13.99 o
   7   5   2       36.37       42.46      7.51 o
   8   5   2        0.25        0.85      8.08 o
   9   5   2      100.31       84.94     13.90 o
  10   5   2       34.64       44.30     15.15 o
 -11   6   2        0.04        3.19     18.57 o
 -10   6   2        4.18        6.03     13.85 o
  -9   6   2       53.56       33.91      9.54 o
  -8   6   2        8.31      -10.08     10.08 o
  -7   6   2       76.63       90.35      7.84 o
  -6   6   2       11.12       11.30      6.07 o
  -5   6   2      124.98      140.09      6.53 o
  -4   6   2     1499.39     1508.10     17.74 o
  -3   6   2      832.24      856.40     11.56 o
  -2   6   2      195.59      177.61      3.88 o
  -1   6   2       93.72      111.51      2.83 o
   0   6   2     5125.23     5079.90     55.64 o
   1   6   2      357.45      370.16      8.42 o
   2   6   2     1879.59     1893.02     26.09 o
   3   6   2     3329.29     3364.67     45.00 o
   4   6   2     1159.11     1135.43     32.82 o
   5   6   2      385.65      380.63     10.80 o
   6   6   2     1193.92     1264.27     25.99 o
   7   6   2      141.78      138.18      9.35 o
   8   6   2       42.77       49.33     11.10 o
   9   6   2       30.09       42.14      9.88 o
  10   6   2       33.53       56.65     15.50 o
 -11   7   2        0.04        2.95     22.61 o
 -10   7   2        0.05        4.36     22.94 o
  -9   7   2       16.64       19.08      8.81 o
  -8   7   2        4.99       13.10      8.36 o
  -7   7   2       78.82       92.78      9.01 o
  -6   7   2        7.55        8.31      6.13 o
  -5   7   2      600.06      644.18     10.98 o
  -4   7   2      235.19      263.07      6.51 o
  -3   7   2     2108.01     2033.44     23.96 o
  -2   7   2       32.35       39.99      2.95 o
  -1   7   2      445.46      387.10      5.62 o
   0   7   2     1476.64     1537.46     19.33 o
   1   7   2     2689.77     2480.45     33.53 o
   2   7   2      182.10      212.47      5.66 o
   3   7   2     1756.89     1639.64     23.40 o
   4   7   2       96.00       94.47      3.26 o
   5   7   2      268.54      275.21      7.13 o
   6   7   2       92.35       86.42      7.66 o
   7   7   2       99.66      102.96      9.22 o
   8   7   2        1.70       16.64      9.07 o
   9   7   2        0.36       -4.60      9.66 o
  10   7   2        5.33       10.79     22.94 o
 -10   8   2        1.82      -16.10     16.59 o
  -9   8   2       80.72       76.09     13.60 o
  -8   8   2       23.92       23.13      9.31 o
  -7   8   2      450.10      440.72     12.64 o
  -6   8   2      176.74      195.05      8.23 o
  -5   8   2     1107.47     1078.35     16.41 o
  -4   8   2       14.20       16.97      3.85 o
  -3   8   2     1425.67     1419.81     17.57 o
  -2   8   2     1509.24     1460.11     16.50 o
  -1   8   2    10414.44    10979.50    105.42 o
   0   8   2     1181.70     1155.36     13.96 o
   1   8   2    11602.74    11950.73    154.07 o
   2   8   2     6686.09     6920.21     90.20 o
   3   8   2     3032.88     2962.68     40.29 o
   4   8   2     1153.97     1119.40     20.15 o
   5   8   2     1777.98     1718.99     26.27 o
   6   8   2       51.79       52.93      7.33 o
   7   8   2      330.12      320.10     20.28 o
   8   8   2      219.08      226.94     12.21 o
   9   8   2        4.92       -5.64     10.01 o
  10   8   2        7.65       -7.30     12.54 o
 -10   9   2       40.50       34.63     17.57 o
  -9   9   2        0.51        6.88     15.50 o
  -8   9   2        1.87       -0.30      8.12 o
  -7   9   2       85.33       82.35      7.82 o
  -6   9   2      514.68      514.20     12.47 o
  -5   9   2       40.93       57.14      5.74 o
  -4   9   2     1484.50     1494.56     20.19 o
  -3   9   2      391.12      399.75      7.16 o
  -2   9   2     1175.20     1142.17     14.34 o
  -1   9   2      743.80      795.68      9.19 o
   0   9   2     1140.64     1330.27     16.01 o
   1   9   2      394.59      420.46      6.26 o
   2   9   2     1630.32     1792.71     25.43 o
   3   9   2        5.13        7.95      3.60 o
   4   9   2        8.72       14.58      4.24 o
   5   9   2       80.95       86.14      6.16 o
   6   9   2      324.34      334.73     11.92 o
   7   9   2      396.52      384.54     21.59 o
   8   9   2        0.08       -7.11     10.45 o
   9   9   2       10.87       11.02     10.61 o
  10   9   2       26.82       33.24     12.70 o
 -10  10   2       24.69       23.13     18.36 o
  -9  10   2       75.68       83.70     17.40 o
  -8  10   2      120.12      117.26     15.48 o
  -7  10   2       36.09       27.33      6.99 o
  -6  10   2      261.65      268.93     14.52 o
  -5  10   2      585.33      584.82     11.47 o
  -4  10   2     1125.15     1042.82     14.99 o
  -3  10   2     1677.95     1717.35     22.65 o
  -2  10   2     2583.05     2612.86     28.29 o
  -1  10   2      471.96      459.47      6.88 o
   0  10   2     5782.39     5905.85     65.08 o
   1  10   2     6413.03     6539.58     71.82 o
   2  10   2      835.96      713.07     12.27 o
   3  10   2     3156.89     3064.84     42.07 o
   4  10   2     1001.78     1053.36     17.25 o
   5  10   2      719.74      677.93     12.32 o
   6  10   2      444.34      428.15     13.86 o
   7  10   2      379.14      358.65     19.18 o
   8  10   2      101.02       97.37     10.72 o
   9  10   2       87.67       66.00     11.31 o
  10  10   2        0.65        1.51     11.72 o
 -10  11   2        2.96      -17.57     17.57 o
  -9  11   2       16.52      -10.87     14.88 o
  -8  11   2       83.38      117.43     13.49 o
  -7  11   2        0.81       -0.31      6.66 o
  -6  11   2      689.98      674.67     15.85 o
  -5  11   2        0.64        0.01      4.78 o
  -4  11   2     1233.84     1226.54     16.44 o
  -3  11   2      239.21      294.36      8.32 o
  -2  11   2      461.34      392.67      6.97 o
  -1  11   2      125.61      124.68      3.61 o
   0  11   2     2270.92     2163.38     25.18 o
   1  11   2     2010.92     2244.26     26.09 o
   2  11   2      604.89      500.04      9.99 o
   3  11   2       86.69       82.65      5.04 o
   4  11   2      964.95      933.51     15.96 o
   5  11   2        1.55        2.49      4.61 o
   6  11   2      626.19      601.49     16.45 o
   7  11   2      144.85      142.58     18.56 o
   8  11   2       31.86       29.58     10.90 o
   9  11   2        1.21       -1.94     11.12 o
  10  11   2        2.82      -11.67     11.67 o
 -10  12   2        0.04       13.17     18.53 o
  -9  12   2       41.64       31.53     16.23 o
  -8  12   2      109.77      122.69     14.34 o
  -7  12   2        1.02       13.02     10.12 o
  -6  12   2       37.19       39.02      6.67 o
  -5  12   2      247.82      241.01      7.47 o
  -4  12   2        0.44        2.15      3.76 o
  -3  12   2     1888.80     2000.08     22.82 o
  -2  12   2      947.67      957.25     12.06 o
  -1  12   2     4960.96     5001.61     52.24 o
   0  12   2     2624.24     3002.56     34.30 o
   1  12   2      925.97      800.75     11.00 o
   2  12   2      354.83      409.01      8.07 o
   3  12   2     1844.81     1774.47     26.30 o
   4  12   2        0.92       -2.68      2.68 o
   5  12   2      721.30      674.96     15.30 o
   6  12   2       78.06       53.68      7.79 o
   7  12   2      148.65      147.78     12.73 o
   8  12   2       25.57       29.97      9.82 o
   9  12   2      102.21      119.42     12.71 o
  10  12   2        0.02        8.79     12.61 o
 -10  13   2        1.44       36.98     18.85 o
  -9  13   2        0.14       16.62     23.27 o
  -8  13   2       93.86       76.97     13.06 o
  -7  13   2        7.14        6.26     10.80 o
  -6  13   2        2.37       -7.58      7.58 o
  -5  13   2       69.44       83.99      8.07 o
  -4  13   2       32.94       30.19      4.76 o
  -3  13   2       44.41       47.35      3.90 o
  -2  13   2     2380.95     2456.04     28.99 o
  -1  13   2      283.90      260.45      5.51 o
   0  13   2     1870.00     1942.34     33.49 o
   1  13   2        6.40        2.36      2.75 o
   2  13   2      142.24      118.59      6.64 o
   3  13   2     1187.48     1142.72     14.82 o
   4  13   2      329.07      347.57      6.84 o
   5  13   2      763.95      728.43     12.54 o
   6  13   2      157.77      146.53      9.30 o
   7  13   2       53.21       51.44      9.36 o
   8  13   2        0.16       -9.82      9.82 o
   9  13   2       75.97       79.80     12.73 o
  10  13   2       11.50       18.48     15.95 o
 -10  14   2        8.28       -2.08     18.67 o
  -9  14   2       38.08       58.13     16.98 o
  -8  14   2        0.17        6.86     11.92 o
  -7  14   2      355.78      386.97     16.52 o
  -6  14   2       40.22       35.20      6.88 o
  -5  14   2      645.51      646.32     17.09 o
  -4  14   2       15.49       11.47      5.25 o
  -3  14   2     2395.20     2267.50     27.52 o
  -2  14   2      217.77      266.46     10.01 o
  -1  14   2     4966.11     5035.31     56.50 o
   0  14   2        5.75       13.21      3.18 o
   1  14   2     6099.88     5869.04     65.28 o
   2  14   2      127.02      127.84      4.13 o
   3  14   2     2242.21     2165.48     25.92 o
   4  14   2      329.71      293.37      6.57 o
   5  14   2      446.45      434.23      9.17 o
   6  14   2       29.08       40.49      7.98 o
   7  14   2      179.87      184.26     15.22 o
   8  14   2        3.39        3.99     11.29 o
   9  14   2       39.33       40.48     11.85 o
  10  14   2        7.90       -0.12     14.99 o
 -10  15   2       16.39       12.26     18.32 o
  -9  15   2        0.92       -1.38     16.44 o
  -8  15   2       13.57        3.76     12.09 o
  -7  15   2        0.53       -3.31     16.14 o
  -6  15   2        2.60       -2.91     13.07 o
  -5  15   2      115.22      117.19      7.16 o
  -4  15   2       63.26       70.60      6.25 o
  -3  15   2       58.22       75.69      5.66 o
  -2  15   2       12.81        6.01      4.13 o
  -1  15   2      380.21      389.21      7.49 o
   0  15   2      454.67      430.89      7.96 o
   1  15   2      244.56      313.08      6.89 o
   2  15   2        7.89       12.63      3.32 o
   3  15   2      191.92      213.23      5.73 o
   4  15   2      325.99      312.55      7.53 o
   5  15   2        1.30       -5.51      6.13 o
   6  15   2      124.52      111.62     10.52 o
   7  15   2       20.71        2.02      9.15 o
   8  15   2       26.76       31.25     11.29 o
   9  15   2       80.18       76.44     14.70 o
  -9  16   2        1.66       25.99     17.83 o
  -8  16   2       95.99       99.85     14.66 o
  -7  16   2       23.30       44.29     12.53 o
  -6  16   2       46.30       43.63     13.54 o
  -5  16   2      346.33      359.86     15.55 o
  -4  16   2       47.15       59.27      6.06 o
  -3  16   2      350.35      338.19      9.46 o
  -2  16   2       99.05       98.59      5.33 o
  -1  16   2     1735.24     1567.79     21.27 o
   0  16   2       19.57       24.82      4.59 o
   1  16   2     2219.13     2110.18     25.65 o
   2  16   2        2.70       11.69      3.66 o
   3  16   2     2040.48     1948.08     28.91 o
   4  16   2        1.70        6.78      4.17 o
   5  16   2      883.37      951.91     19.79 o
   6  16   2       72.62       64.38      9.31 o
   7  16   2       26.35       16.80     10.15 o
   8  16   2        0.41       -5.70     12.22 o
   9  16   2        1.27       22.25     14.10 o
  -9  17   2       11.01        3.63     15.03 o
  -8  17   2      100.28      123.26     15.57 o
  -7  17   2       48.02       38.30     12.60 o
  -6  17   2      170.44      193.29     28.26 o
  -5  17   2       32.23       42.18      6.30 o
  -4  17   2      348.36      325.04     12.52 o
  -3  17   2      342.83      347.01     10.84 o
  -2  17   2     1998.57     1834.47     30.17 o
  -1  17   2      578.68      599.20     10.75 o
   0  17   2     2263.78     2105.27     30.82 o
   1  17   2        5.31        9.52      4.42 o
   2  17   2     1511.49     1501.13     19.54 o
   3  17   2      224.82      206.38      8.09 o
   4  17   2      522.84      508.52     11.94 o
   5  17   2       38.94       36.88      7.03 o
   6  17   2       60.55       87.64      8.62 o
   7  17   2        3.90       19.04     11.24 o
   8  17   2       49.84       62.35     13.34 o
   9  17   2       13.72        5.74     20.61 o
  -9  18   2        0.50        1.47     23.39 o
  -8  18   2       20.43       41.30     14.01 o
  -7  18   2       42.79       36.54     12.21 o
  -6  18   2       28.61       25.04     15.78 o
  -5  18   2       88.43      108.61      9.35 o
  -4  18   2      218.11      191.57      8.73 o
  -3  18   2      420.89      400.93     15.93 o
  -2  18   2     2353.20     2333.69     37.24 o
  -1  18   2     1241.85     1160.70     18.58 o
   0  18   2      100.18      120.62      6.68 o
   1  18   2     1844.99     1826.77     27.64 o
   2  18   2      826.33      800.00     15.15 o
   3  18   2     1251.06     1229.59     18.69 o
   4  18   2      172.23      174.40     11.82 o
   5  18   2      551.91      558.43     17.67 o
   6  18   2       28.53       25.96      8.97 o
   7  18   2      178.80      205.53     15.05 o
   8  18   2       59.83       41.42     13.41 o
   9  18   2        2.09        4.18     14.97 o
  -9  19   2        1.75        1.54     17.60 o
  -8  19   2       45.98       62.13     14.55 o
  -7  19   2        2.53        1.70     12.02 o
  -6  19   2       66.04       65.32     11.59 o
  -5  19   2       93.79      106.42     10.53 o
  -4  19   2       63.68       70.44     10.19 o
  -3  19   2       64.65       82.16     11.05 o
  -2  19   2      491.17      448.90     12.13 o
  -1  19   2        1.64        2.34      5.42 o
   0  19   2      612.67      587.60     12.98 o
   1  19   2      153.73      152.80      9.79 o
   2  19   2      226.02      265.86      8.96 o
   3  19   2      235.75      227.66      8.82 o
   4  19   2      177.61      216.17     16.32 o
   5  19   2       47.17       46.39      8.92 o
   6  19   2      138.86      143.31     11.74 o
   7  19   2       29.97       43.22     26.93 o
   8  19   2       23.78       29.13     13.49 o
   9  19   2       50.29       66.46     16.25 o
  -9  20   2       36.87       50.69     16.43 o
  -8  20   2       47.81       54.78     15.15 o
  -7  20   2       64.91       70.58     13.86 o
  -6  20   2        4.25       30.96     11.45 o
  -5  20   2      271.25      264.26     13.24 o
  -4  20   2      944.41      906.83     24.12 o
  -3  20   2      591.06      588.54     14.41 o
  -2  20   2     1417.63     1418.43     25.02 o
  -1  20   2      423.85      419.24     11.34 o
   0  20   2     2016.27     1985.88     33.23 o
   1  20   2     1468.26     1365.80     22.53 o
   2  20   2      182.28      181.97     11.01 o
   3  20   2      373.58      391.33     11.15 o
   4  20   2      565.31      505.36     14.27 o
   5  20   2       84.56       75.32      9.66 o
   6  20   2      256.43      224.63     13.06 o
   7  20   2       73.14       57.19     13.49 o
   8  20   2        1.73       -9.25     13.02 o
  -8  21   2       30.74       16.63     14.51 o
  -7  21   2       41.87       46.28     13.89 o
  -6  21   2        9.71       -0.44     13.54 o
  -5  21   2      149.65      148.23     11.77 o
  -4  21   2       78.72       88.58      7.55 o
  -3  21   2     1468.39     1366.34     34.36 o
  -2  21   2      151.03      149.58      8.30 o
  -1  21   2       60.26       60.07      6.61 o
   0  21   2     1281.57     1238.00     23.13 o
   1  21   2      651.88      624.29     14.14 o
   2  21   2        1.85       -6.09      6.09 o
   3  21   2      165.83      189.00      8.89 o
   4  21   2       23.77       16.27      7.76 o
   5  21   2        4.75        8.56      9.06 o
   6  21   2       11.70        3.18     10.25 o
   7  21   2       11.68       25.51     12.82 o
   8  21   2        4.56        1.04     29.92 o
  -8  22   2       46.31       16.24     15.92 o
  -7  22   2       12.61       24.46     15.48 o
  -6  22   2        0.77        8.13     14.54 o
  -5  22   2        7.30       15.80     10.66 o
  -4  22   2       25.85       52.94     14.48 o
  -3  22   2      292.38      298.43     13.34 o
  -2  22   2       27.31       26.30      6.96 o
  -1  22   2      497.24      473.30     24.28 o
   0  22   2      996.12      964.68     19.98 o
   1  22   2       26.99       45.76      7.29 o
   2  22   2      613.72      578.86     13.86 o
   3  22   2       55.66       69.50      7.58 o
   4  22   2      489.06      465.57     15.26 o
   5  22   2      179.06      193.47     12.40 o
   6  22   2      183.72      188.08     20.56 o
   7  22   2       37.12       60.21     13.86 o
   8  22   2       50.28       33.91     37.90 o
  -8  23   2        0.44      -12.22     15.36 o
  -7  23   2       93.90       66.72     16.93 o
  -6  23   2       81.87       86.67     15.33 o
  -5  23   2      165.19      146.15     12.66 o
  -4  23   2      158.10      159.60     11.76 o
  -3  23   2       75.29       71.81      7.92 o
  -2  23   2       95.49       93.27      8.04 o
  -1  23   2      791.15      784.46     16.44 o
   0  23   2      685.91      606.88     16.03 o
   1  23   2      242.36      249.52     11.47 o
   2  23   2      100.39      126.04     14.01 o
   3  23   2       30.48       61.07      7.80 o
   4  23   2      557.68      563.56     23.27 o
   5  23   2       21.38       25.99     10.61 o
   6  23   2      101.26      106.83     16.20 o
   7  23   2       19.34        9.50     14.15 o
   8  23   2       19.32       25.11     15.80 o
  -7  24   2       18.36       -2.37     15.96 o
  -6  24   2       51.95       78.64     15.97 o
  -5  24   2       26.43       26.05     15.39 o
  -4  24   2       38.27       33.57     17.64 o
  -3  24   2       13.57       18.33      7.57 o
  -2  24   2      259.37      257.10     10.19 o
  -1  24   2      119.18      108.80      7.41 o
   0  24   2      206.07      230.04     10.77 o
   1  24   2       27.04       23.69      9.50 o
   2  24   2     1225.23     1121.70     22.75 o
   3  24   2      144.66      152.20     10.94 o
   4  24   2      362.67      339.19     18.82 o
   5  24   2        8.44       29.19     11.06 o
   6  24   2       65.94       63.65     12.34 o
   7  24   2        9.28       27.27     13.08 o
  -7  25   2        0.79       -3.15     15.80 o
  -6  25   2        0.14        5.52     15.62 o
  -5  25   2        1.16       -8.32     11.20 o
  -4  25   2        0.06       -3.89     10.20 o
  -3  25   2        9.23       19.20      7.35 o
  -2  25   2       91.24       99.71      8.70 o
  -1  25   2       42.31       50.02      9.47 o
   0  25   2      215.25      219.05     10.76 o
   1  25   2       13.98        4.38      8.17 o
   2  25   2      252.40      239.17     13.18 o
   3  25   2        4.09       21.67      9.96 o
   4  25   2       25.75       45.10     11.63 o
   5  25   2       32.87       43.59     12.22 o
   6  25   2       33.44       48.88     20.61 o
   7  25   2        1.50        3.31     13.08 o
  -7  26   2       22.17       24.93     40.90 o
  -6  26   2      188.32      230.74     35.24 o
  -5  26   2        7.03       38.56     14.49 o
  -4  26   2      250.43      241.53     14.20 o
  -3  26   2       83.38       83.60      8.30 o
  -2  26   2      971.69      954.56     25.92 o
  -1  26   2        9.15        1.55      8.83 o
   0  26   2      751.73      763.95     26.77 o
   1  26   2       43.03       55.81      9.25 o
   2  26   2      600.36      569.48     16.50 o
   3  26   2        4.35        7.69     10.59 o
   4  26   2      347.95      360.63     19.78 o
   5  26   2        0.83       -5.76     11.60 o
   6  26   2      118.41      103.92     14.45 o
   7  26   2        3.14      -10.03     13.49 o
  -6  27   2       25.44       18.90     16.85 o
  -5  27   2      146.93      125.37     17.85 o
  -4  27   2       77.17       72.69     12.40 o
  -3  27   2       49.51       37.58     11.00 o
  -2  27   2       29.70       15.74      8.08 o
  -1  27   2      161.41      178.03     11.95 o
   0  27   2       59.07       61.06      9.54 o
   1  27   2      110.29      128.39     10.51 o
   2  27   2       16.20       24.21      9.39 o
   3  27   2       61.01       86.43     11.81 o
   4  27   2        2.26       -6.52     13.28 o
   5  27   2       17.92       29.40     13.07 o
   6  27   2       16.72       27.08     13.59 o
  -6  28   2        5.45       38.68     16.75 o
  -5  28   2       25.95        2.69     15.02 o
  -4  28   2      103.21      104.60     13.17 o
  -3  28   2       27.54       36.87     11.47 o
  -2  28   2      131.54      139.22     12.09 o
  -1  28   2        7.27       13.93     11.13 o
   0  28   2      345.48      334.46     14.69 o
   1  28   2       50.62       52.91      9.78 o
   2  28   2      343.04      358.91     14.13 o
   3  28   2       13.99       12.00     11.25 o
   4  28   2      137.31      155.72     16.23 o
   5  28   2        1.70       -1.07     14.15 o
   6  28   2       37.44       36.52     14.22 o
  -5  29   2        2.56       -1.91     15.50 o
  -4  29   2        0.50      -11.89     11.89 o
  -3  29   2      143.21      158.89     13.65 o
  -2  29   2       36.03       48.04      8.26 o
  -1  29   2      221.04      236.91     15.79 o
   0  29   2        7.67       16.51      9.59 o
   1  29   2      315.33      350.95     14.11 o
   2  29   2       79.48       82.81     15.12 o
   3  29   2       34.72       32.09     14.02 o
   4  29   2       12.35       21.08     27.60 o
   5  29   2       38.96       68.22     16.21 o
  -5  30   2        6.77      -21.28     21.28 o
  -4  30   2       33.52       45.55     15.75 o
  -3  30   2       59.51       65.56     12.09 o
  -2  30   2      155.11      161.95      9.31 o
  -1  30   2      144.78      156.24     11.65 o
   0  30   2      288.60      289.54     14.19 o
   1  30   2       44.69       52.49     10.79 o
   2  30   2      138.85      138.22     13.77 o
   3  30   2       79.31       83.60     15.48 o
   4  30   2       95.08       89.41     32.25 o
   5  30   2       36.50       39.69     15.99 o
  -4  31   2       11.84        7.80     13.18 o
  -3  31   2        4.04      -10.87     12.96 o
  -2  31   2        0.55       -2.99     14.58 o
  -1  31   2      105.78      118.73     11.24 o
   0  31   2        2.66       11.65     12.09 o
   1  31   2       11.09        8.09     10.80 o
   2  31   2        3.83        7.99     21.47 o
   3  31   2        8.79        5.86     28.26 o
   4  31   2       23.16       24.70     15.96 o
  -3  32   2       90.73       86.35     14.44 o
  -2  32   2      106.76      142.27     15.42 o
  -1  32   2       81.56       78.84     14.30 o
   0  32   2      180.23      153.88     12.80 o
   1  32   2       16.53       22.68     11.25 o
   2  32   2      220.08      250.23     16.49 o
   3  32   2       24.32       38.66     15.96 o
  -2  33   2       41.30       51.05     14.42 o
  -1  33   2       22.76       33.93     10.56 o
   0  33   2       17.91       28.46     12.19 o
   1  33   2       10.76        0.93     16.99 o
   2  33   2       41.36       42.68     13.95 o
   0  34   2       52.80       72.48     26.60 o
 -11   0   3        4.11        0.25     57.52 o
  -9   0   3        0.22        0.92     14.76 o
  -7   0   3      346.14      348.05     17.79 o
  -5   0   3       26.13       46.03      6.20 o
  -3   0   3     9223.15     9579.75    139.01 o
  -1   0   3     8602.13     8615.92    111.14 o
   1   0   3     8048.52     8455.85    121.76 o
   3   0   3     5802.72     6251.47    126.72 o
   5   0   3      848.09      835.89     30.59 o
   7   0   3      225.06      250.70     19.28 o
   9   0   3        2.62        4.65     17.95 o
 -11   1   3        2.89      -11.62     14.05 o
 -10   1   3        9.39       21.34     11.80 o
  -9   1   3       58.65       19.42     10.53 o
  -8   1   3       29.38       12.27      9.47 o
  -7   1   3      200.02      210.71      9.37 o
  -6   1   3        4.54       14.14      4.66 o
  -5   1   3      102.13      110.65      3.76 o
  -4   1   3      226.60      237.69      4.77 o
  -3   1   3     7509.86     7737.93     75.09 o
  -2   1   3       29.89       30.62      2.10 o
  -1   1   3     1018.67     1036.67     11.22 o
   0   1   3     3981.35     4095.68     42.16 o
   1   1   3     1251.90     1238.54     15.47 o
   2   1   3     7470.32     7769.71     92.79 o
   3   1   3     3254.05     3463.13     50.29 o
   4   1   3      588.60      560.17     10.45 o
   5   1   3       51.97       42.90      5.05 o
   6   1   3      484.57      482.12     17.16 o
   7   1   3       96.39      100.23     10.82 o
   8   1   3       69.09       63.33     11.51 o
   9   1   3        8.69       22.50     13.14 o
  10   1   3        6.16       24.27     20.28 o
 -11   2   3        4.05      -14.02     14.02 o
 -10   2   3        1.15       -7.95     11.62 o
  -9   2   3        5.70       20.67     10.33 o
  -8   2   3       20.39       17.59      9.98 o
  -7   2   3       48.99       56.71      7.77 o
  -6   2   3      951.24      939.88     14.52 o
  -5   2   3      705.70      731.28      9.28 o
  -4   2   3      350.19      343.39      5.73 o
  -3   2   3       92.30      108.78      3.92 o
  -2   2   3        2.90       11.40      2.14 o
  -1   2   3     3459.34     3278.92     34.26 o
   0   2   3      989.64      989.97     10.52 o
   1   2   3      740.04      706.86      9.47 o
   2   2   3       72.68       91.68      3.24 o
   3   2   3      628.78      603.09      9.12 o
   4   2   3      119.84      151.99      5.03 o
   5   2   3       16.89       18.11      4.74 o
   6   2   3       35.97       55.25      8.42 o
   7   2   3       39.74       62.07     10.31 o
   8   2   3       50.55       44.80     11.97 o
   9   2   3        6.66       -7.60     12.20 o
  10   2   3        9.35       22.61     14.58 o
 -11   3   3        1.23        2.05     14.12 o
 -10   3   3       16.34       -5.36     13.16 o
  -9   3   3        1.06       -2.72      9.76 o
  -8   3   3       12.20        1.33      8.86 o
  -7   3   3        3.42       -1.07      7.39 o
  -6   3   3      924.94      900.11     18.01 o
  -5   3   3       58.34       58.56      3.99 o
  -4   3   3     2102.48     2177.59     24.51 o
  -3   3   3      588.49      596.27     10.40 o
  -2   3   3    12158.56    11828.00    120.73 o
  -1   3   3     7317.75     7586.00     82.99 o
   0   3   3     6016.25     5796.63     63.19 o
   1   3   3       52.74       62.22      5.09 o
   2   3   3     2814.67     2607.21     48.18 o
   3   3   3       22.27       14.49      1.96 o
   4   3   3     2897.25     3002.24     53.25 o
   5   3   3      301.45      265.88      9.34 o
   6   3   3     1112.99     1051.79     38.24 o
   7   3   3       96.13       88.85     12.30 o
   8   3   3      257.92      257.26     14.96 o
   9   3   3      109.57      108.57     24.27 o
  10   3   3       23.25       48.77     15.28 o
 -11   4   3        6.16      -11.21     13.21 o
 -10   4   3        3.38       -4.53     12.95 o
  -9   4   3       11.14        3.40      9.83 o
  -8   4   3        8.02        0.89      8.99 o
  -7   4   3      129.60      130.01      8.71 o
  -6   4   3       30.27       38.05      5.28 o
  -5   4   3     1122.37     1150.64     14.01 o
  -4   4   3     1042.58     1086.95     12.95 o
  -3   4   3     2318.06     2214.89     23.06 o
  -2   4   3      161.67      201.44      4.24 o
  -1   4   3       34.68       25.03      2.44 o
   0   4   3      951.43      930.81     13.46 o
   1   4   3     2698.23     2613.48     37.42 o
   2   4   3     1301.99     1282.40     23.55 o
   3   4   3      133.02      116.42      5.76 o
   4   4   3      373.74      372.39      6.52 o
   5   4   3      368.03      342.37      7.68 o
   6   4   3        8.12        6.43      4.80 o
   7   4   3       52.47       55.48     10.20 o
   8   4   3       87.33      105.01     14.30 o
   9   4   3       12.88       37.81     13.07 o
  10   4   3        4.75       12.74     15.15 o
 -10   5   3        9.22      -12.83     12.83 o
  -9   5   3        7.26       20.38     10.30 o
  -8   5   3       37.57       38.96      9.23 o
  -7   5   3       47.19       58.06      7.78 o
  -6   5   3        7.84        8.62      5.40 o
  -5   5   3      225.35      240.97      6.64 o
  -4   5   3      718.80      684.35      9.35 o
  -3   5   3      124.96      126.15      4.53 o
  -2   5   3     3064.50     3170.89     35.79 o
  -1   5   3      118.39      113.76      2.97 o
   0   5   3     2040.77     1957.11     24.14 o
   1   5   3       16.67       14.89      1.91 o
   2   5   3       22.27       37.16      3.67 o
   3   5   3       39.18       53.64      5.09 o
   4   5   3     1740.32     1795.84     25.58 o
   5   5   3      476.82      482.31      9.24 o
   6   5   3       16.31       21.36      6.44 o
   7   5   3      156.75      144.80      8.57 o
   8   5   3       12.43       12.89     10.98 o
   9   5   3       34.20       46.35     12.94 o
  10   5   3        0.20      -14.20     14.20 o
 -10   6   3       21.20        2.12     19.09 o
  -9   6   3       20.12       22.34     17.49 o
  -8   6   3        0.66        6.97      9.46 o
  -7   6   3       38.98       28.38      7.51 o
  -6   6   3       17.67       20.26      5.16 o
  -5   6   3      443.12      466.65      8.79 o
  -4   6   3       63.04       67.51      4.64 o
  -3   6   3     2649.95     2744.15     28.13 o
  -2   6   3      790.51      837.03     10.44 o
  -1   6   3      331.45      262.29      5.31 o
   0   6   3     2196.46     2145.53     28.88 o
   1   6   3       11.10       21.48      3.05 o
   2   6   3      452.75      424.20      9.91 o
   3   6   3     1711.63     1646.88     43.97 o
   4   6   3      186.83      164.83     12.86 o
   5   6   3     2491.33     2493.99     38.57 o
   6   6   3        3.27        4.92      6.13 o
   7   6   3      149.26      143.56      9.86 o
   8   6   3       15.25        2.60     10.54 o
   9   6   3       73.34       74.52     13.90 o
  10   6   3        4.85       -7.46     16.29 o
 -10   7   3        3.32        9.12     12.61 o
  -9   7   3       10.09       18.43     12.05 o
  -8   7   3       86.49       74.47      9.29 o
  -7   7   3      135.45      131.83      8.85 o
  -6   7   3        3.98       14.80      5.27 o
  -5   7   3     2088.33     2079.28     25.95 o
  -4   7   3       58.80       62.80      3.80 o
  -3   7   3       87.67       93.57      3.73 o
  -2   7   3       55.05       67.80      3.02 o
  -1   7   3      435.39      390.31      5.87 o
   0   7   3      288.60      309.97      5.47 o
   1   7   3     8514.11     8390.43    108.88 o
   2   7   3      630.20      663.55     11.22 o
   3   7   3     4391.15     4282.75     62.26 o
   4   7   3      353.60      392.61     13.39 o
   5   7   3     1666.29     1557.14     24.94 o
   6   7   3      331.29      351.26     11.98 o
   7   7   3       51.01       47.14      8.04 o
   8   7   3        7.94        0.39      8.16 o
   9   7   3       71.64       68.64     13.73 o
  10   7   3        1.09        1.77     14.54 o
 -10   8   3       15.71        6.18     13.28 o
  -9   8   3        9.96       24.23     14.04 o
  -8   8   3      178.78      193.38     12.02 o
  -7   8   3       60.08       71.86      7.19 o
  -6   8   3      783.16      752.78     12.86 o
  -5   8   3       48.38       62.46      4.96 o
  -4   8   3      371.52      385.38      8.40 o
  -3   8   3       18.04       49.59      3.42 o
  -2   8   3     2002.78     1968.66     21.71 o
  -1   8   3      298.44      300.00      4.95 o
   0   8   3     5130.83     5338.38     59.01 o
   1   8   3      814.87      778.86     12.88 o
   2   8   3     1703.06     1685.47     27.00 o
   3   8   3       61.10       70.07      4.61 o
   4   8   3      315.06      327.67     11.69 o
   5   8   3      361.26      355.87      9.21 o
   6   8   3      559.25      532.30     14.76 o
   7   8   3      142.32      173.75     18.14 o
   8   8   3       48.32       39.16      9.30 o
   9   8   3        0.07        9.69     12.77 o
  10   8   3       18.38      -13.78     13.78 o
 -10   9   3        0.75       16.29     18.04 o
  -9   9   3        0.66        5.85     17.74 o
  -8   9   3        2.56        7.62      9.64 o
  -7   9   3      230.82      216.26      9.75 o
  -6   9   3      263.80      259.87      7.91 o
  -5   9   3        2.61        6.67      4.66 o
  -4   9   3      894.89      883.04     12.07 o
  -3   9   3     1894.42     1975.84     22.35 o
  -2   9   3      364.22      271.19      6.02 o
  -1   9   3     2012.48     2029.68     20.97 o
   0   9   3     2108.50     2070.15     25.98 o
   1   9   3     7272.94     7468.46     81.94 o
   2   9   3     6514.08     6741.69     98.48 o
   3   9   3     4084.64     4035.25     54.34 o
   4   9   3     1358.83     1346.74     28.02 o
   5   9   3     2583.45     2349.80     48.38 o
   6   9   3      672.66      725.77     17.81 o
   7   9   3      531.88      468.49     15.15 o
   8   9   3      231.83      253.84     12.53 o
   9   9   3       38.87       38.80     10.32 o
  10   9   3       31.89       11.93     14.99 o
 -10  10   3       73.78       48.00     19.62 o
  -9  10   3        1.15      -10.61     10.88 o
  -8  10   3       12.19        5.40      9.72 o
  -7  10   3      263.46      298.15     12.92 o
  -6  10   3       58.12       69.22      7.19 o
  -5  10   3       70.03       78.29      6.14 o
  -4  10   3      275.18      299.43      7.50 o
  -3  10   3      177.97      139.48      5.00 o
  -2  10   3     1356.20     1344.16     16.97 o
  -1  10   3     4064.51     4184.47     41.44 o
   0  10   3       15.79       40.15      2.92 o
   1  10   3     2286.98     2529.84     29.09 o
   2  10   3       88.79       72.59      6.68 o
   3  10   3       93.78       90.22      5.28 o
   4  10   3      159.84      160.64      7.75 o
   5  10   3       50.73       30.26     10.34 o
   6  10   3       23.27       27.12     11.57 o
   7  10   3       55.46       58.44      8.57 o
   8  10   3       39.92       33.89     10.81 o
   9  10   3        4.85        9.79     11.64 o
  10  10   3        1.98       -0.12     15.00 o
 -10  11   3        0.76        6.43     27.60 o
  -9  11   3        0.12       -0.72     10.60 o
  -8  11   3      256.44      269.03     13.00 o
  -7  11   3       70.88      107.93     17.51 o
  -6  11   3       25.94       20.90      6.75 o
  -5  11   3        1.99        2.94      5.93 o
  -4  11   3      142.17      134.33      6.36 o
  -3  11   3        8.78       12.89      3.41 o
  -2  11   3      421.49      466.81     10.16 o
  -1  11   3     2105.70     2315.24     23.84 o
   0  11   3      191.68      179.63      4.76 o
   1  11   3      161.02      141.06      4.90 o
   2  11   3        6.55        6.04      4.14 o
   3  11   3       67.35       56.99      6.03 o
   4  11   3      146.67      174.45     10.46 o
   5  11   3      325.35      317.10     32.92 o
   6  11   3      187.19      159.69      8.76 o
   7  11   3       59.11       58.95     14.48 o
   8  11   3        1.96       -0.08     11.74 o
   9  11   3        6.04       16.63     10.54 o
  10  11   3        0.09      -11.37     11.37 o
 -10  12   3        4.29       11.51     19.01 o
  -9  12   3       28.84       33.30     16.72 o
  -8  12   3       60.01       68.63     16.74 o
  -7  12   3       77.88       53.40      9.30 o
  -6  12   3        2.07       12.66      6.98 o
  -5  12   3      269.49      258.54      9.13 o
  -4  12   3      764.81      771.13     14.72 o
  -3  12   3      172.22      186.98      5.24 o
  -2  12   3      522.08      502.90      7.69 o
  -1  12   3       41.14       56.45      3.03 o
   0  12   3     1485.22     1413.13     17.69 o
   1  12   3        5.50        0.84      2.53 o
   2  12   3      208.54      176.02      6.67 o
   3  12   3      409.49      410.04      9.94 o
   4  12   3     1304.82     1247.81     35.51 o
   5  12   3      275.97      285.05     15.97 o
   6  12   3      167.64      182.08      8.99 o
   7  12   3       23.17       28.72      8.70 o
   8  12   3       29.86       36.52      9.88 o
   9  12   3       16.72       14.49     11.16 o
  10  12   3       20.54       31.91     12.38 o
 -10  13   3       13.31       12.06     19.15 o
  -9  13   3       11.30       -6.87     16.48 o
  -8  13   3        0.96        8.75      8.25 o
  -7  13   3       39.45       32.39      9.29 o
  -6  13   3        2.53        4.70      6.92 o
  -5  13   3      935.82      939.72     17.66 o
  -4  13   3      195.28      208.01      8.39 o
  -3  13   3     1665.05     1660.70     22.92 o
  -2  13   3      513.70      510.14      7.94 o
  -1  13   3      849.35      786.91      9.86 o
   0  13   3      325.51      337.68      6.97 o
   1  13   3     2134.04     2097.35     25.01 o
   2  13   3      720.21      684.36     14.62 o
   3  13   3     3174.90     3027.10     63.58 o
   4  13   3     2045.15     1822.96     31.43 o
   5  13   3       18.35       25.60     13.63 o
   6  13   3       40.34       21.41      7.87 o
   7  13   3      186.17      215.83     15.14 o
   8  13   3       58.71       46.74     10.44 o
   9  13   3       13.79      -11.02     11.02 o
 -10  14   3        8.41       -2.88     20.95 o
  -9  14   3        6.90       -4.73     14.48 o
  -8  14   3       22.02       18.36      9.04 o
  -7  14   3        5.08       -0.48      8.70 o
  -6  14   3      611.29      576.02     14.32 o
  -5  14   3        4.60       17.76      6.56 o
  -4  14   3      501.53      492.26     11.85 o
  -3  14   3      323.83      345.34      8.19 o
  -2  14   3     1372.62     1287.02     15.93 o
  -1  14   3       65.61       56.35      3.18 o
   0  14   3     2633.09     2628.13     30.94 o
   1  14   3        5.03        6.50      3.13 o
   2  14   3     1332.80     1375.29     17.55 o
   3  14   3       18.86       21.96      5.67 o
   4  14   3      287.86      309.34     11.13 o
   5  14   3       77.77       71.12     14.10 o
   6  14   3       37.67       40.65      7.30 o
   7  14   3      103.61       79.88     15.85 o
   8  14   3       18.29       -3.71     10.09 o
   9  14   3       32.26       19.87     11.74 o
  -9  15   3        5.11       -7.00     15.05 o
  -8  15   3       53.83       21.81     13.97 o
  -7  15   3      121.05      104.39      9.94 o
  -6  15   3      159.29      170.01      9.28 o
  -5  15   3      262.36      233.91     14.21 o
  -4  15   3      168.90      197.88      8.11 o
  -3  15   3     1136.58     1089.08     18.37 o
  -2  15   3        0.21        5.88      4.46 o
  -1  15   3     4147.44     4181.52     47.38 o
   0  15   3       51.72       48.80      4.17 o
   1  15   3     2584.13     2471.78     29.38 o
   2  15   3      403.05      453.40      8.19 o
   3  15   3     1115.45     1113.78     21.54 o
   4  15   3       56.78       76.80      8.07 o
   5  15   3     1500.37     1479.35     20.89 o
   6  15   3        3.64      -15.25     19.45 o
   7  15   3      270.68      277.64     25.47 o
   8  15   3       32.95       47.89     10.83 o
   9  15   3       46.27       32.17     21.38 o
  -9  16   3        8.22      -14.81     14.81 o
  -8  16   3       21.89       30.50     13.89 o
  -7  16   3       76.26       68.99      9.50 o
  -6  16   3       12.09       14.01      7.47 o
  -5  16   3        2.75       -3.14      6.48 o
  -4  16   3      447.62      430.04     12.76 o
  -3  16   3        2.63       -1.04      6.02 o
  -2  16   3      624.32      635.84     12.79 o
  -1  16   3       45.98       56.56      4.07 o
   0  16   3      312.93      294.10      7.77 o
   1  16   3       14.51       10.27      4.91 o
   2  16   3      533.04      543.60      9.91 o
   3  16   3      459.98      429.44      8.15 o
   4  16   3      156.88      186.45      9.00 o
   5  16   3        7.12        2.04      5.40 o
   6  16   3       22.49        6.24     13.07 o
   7  16   3        2.97       -8.15      8.80 o
   8  16   3       80.09       61.77     11.30 o
   9  16   3        6.92       12.77     13.89 o
  -9  17   3        4.11        9.02     15.94 o
  -8  17   3       30.12       28.83     14.48 o
  -7  17   3        0.46       -1.85     16.65 o
  -6  17   3        0.16        9.75     10.56 o
  -5  17   3      246.51      239.58     11.81 o
  -4  17   3        5.04       16.98      6.71 o
  -3  17   3      465.30      443.68     12.55 o
  -2  17   3        9.34        4.65      5.70 o
  -1  17   3      469.05      463.24      9.45 o
   0  17   3       79.97       90.21      6.47 o
   1  17   3       53.52       56.00      5.24 o
   2  17   3      150.32      145.20      5.99 o
   3  17   3      129.77      115.72      5.12 o
   4  17   3       56.42       70.16      5.01 o
   5  17   3      273.98      305.98     14.60 o
   6  17   3        2.40       10.21      7.96 o
   7  17   3       73.10       53.89      9.77 o
   8  17   3       12.48        9.84     12.30 o
   9  17   3        0.95       -7.63     13.59 o
  -9  18   3        1.51       -4.30     16.19 o
  -8  18   3        0.16      -11.56     13.89 o
  -7  18   3      180.02      195.26     15.32 o
  -6  18   3       22.82       18.02      9.73 o
  -5  18   3       19.18       17.10      7.76 o
  -4  18   3      524.61      515.31     14.29 o
  -3  18   3       34.28       33.36      8.35 o
  -2  18   3      844.22      837.29     15.46 o
  -1  18   3      222.15      247.64     18.25 o
   0  18   3      161.83      174.78      8.23 o
   1  18   3      521.71      516.45     12.11 o
   2  18   3     1471.90     1433.01     21.18 o
   3  18   3        1.35        6.89      5.68 o
   4  18   3      995.15     1006.99     18.47 o
   5  18   3      157.69      141.40     10.08 o
   6  18   3      162.76      172.69     33.25 o
   7  18   3        1.97       -2.66     10.71 o
   8  18   3       33.65       27.26     12.74 o
   9  18   3        0.02       -0.79     13.77 o
  -9  19   3        4.30      -15.63     15.63 o
  -8  19   3       12.38        3.37     13.98 o
  -7  19   3        8.37       18.77     15.23 o
  -6  19   3      278.76      272.53     21.19 o
  -5  19   3      351.43      366.16     16.92 o
  -4  19   3     1342.99     1309.17     24.59 o
  -3  19   3      204.16      175.77     11.77 o
  -2  19   3      197.41      205.16      9.81 o
  -1  19   3      271.73      242.71     11.37 o
   0  19   3     2167.05     1932.37     31.98 o
   1  19   3      586.18      579.95     13.06 o
   2  19   3     2381.84     2135.93     32.10 o
   3  19   3      433.29      464.08     12.94 o
   4  19   3      557.01      471.64     13.20 o
   5  19   3      463.66      509.76     22.32 o
   6  19   3       60.08       62.62     14.96 o
   7  19   3        4.52        5.65     10.76 o
   8  19   3       59.70       59.42     14.08 o
  -8  20   3       42.79       51.62     15.36 o
  -7  20   3      147.06      129.88     17.57 o
  -6  20   3      124.11      151.11     16.57 o
  -5  20   3       42.66       48.54      8.61 o
  -4  20   3      120.83      106.69      8.70 o
  -3  20   3       89.33       84.84      7.89 o
  -2  20   3       84.20       83.28      6.87 o
  -1  20   3      914.16      863.93     23.84 o
   0  20   3      294.50      318.96     10.31 o
   1  20   3      190.84      203.14      8.68 o
   2  20   3      121.58      144.81      7.88 o
   3  20   3      123.41      113.71      8.41 o
   4  20   3       38.08       25.07     12.00 o
   5  20   3       23.99       19.09     14.00 o
   6  20   3       71.67       55.86     18.95 o
   7  20   3        0.49       -1.13     11.41 o
   8  20   3       23.73       15.83     13.41 o
  -8  21   3        0.39       -0.75     16.75 o
  -7  21   3       74.68       63.10     16.75 o
  -6  21   3       83.87       87.41     15.23 o
  -5  21   3      403.89      425.32     13.65 o
  -4  21   3      178.89      180.24      9.77 o
  -3  21   3      146.48      153.23      9.14 o
  -2  21   3      103.18      122.02     10.54 o
  -1  21   3      322.73      298.78     10.67 o
   0  21   3      752.69      667.44     15.81 o
   1  21   3     1290.95     1285.61     22.22 o
   2  21   3      291.21      293.68     10.26 o
   3  21   3      564.38      631.34     16.31 o
   4  21   3      378.42      367.24     12.59 o
   5  21   3       76.36       85.36      9.88 o
   6  21   3       52.29       46.06     11.04 o
   7  21   3      108.93      112.61     14.08 o
   8  21   3       34.43       63.43     14.53 o
  -8  22   3       30.75       17.86     18.05 o
  -7  22   3       51.72       48.51     22.28 o
  -6  22   3       29.25       36.58     15.43 o
  -5  22   3       96.70       87.87      9.16 o
  -4  22   3      106.00      102.57      9.10 o
  -3  22   3      254.68      298.15     11.23 o
  -2  22   3      322.86      309.44      9.90 o
  -1  22   3      114.33      102.22     12.96 o
   0  22   3      283.18      284.78     10.80 o
   1  22   3      321.25      318.27     10.80 o
   2  22   3        3.65        6.98      6.91 o
   3  22   3       89.38      114.24      9.25 o
   4  22   3       23.52       42.60      8.57 o
   5  22   3       25.88       55.58     18.40 o
   6  22   3       42.77       84.05     12.24 o
   7  22   3       19.76       28.47     12.43 o
   8  22   3       21.06      -23.27     28.59 o
  -8  23   3        0.17      -18.65     18.65 o
  -7  23   3        8.32        8.77     16.45 o
  -6  23   3       74.76       76.68     28.59 o
  -5  23   3       28.38        8.94      8.34 o
  -4  23   3       15.99       12.36      8.43 o
  -3  23   3        0.93        7.65      7.30 o
  -2  23   3       36.38       40.34      6.96 o
  -1  23   3        1.81       -1.39      7.37 o
   0  23   3       41.03       49.92      8.32 o
   1  23   3        2.12        5.63      7.75 o
   2  23   3       77.56       72.68      7.78 o
   3  23   3       17.30        4.81      8.25 o
   4  23   3      245.71      211.35     11.08 o
   5  23   3        4.88        8.68     10.39 o
   6  23   3      128.65      125.50     13.05 o
   7  23   3       28.05       -0.20     19.95 o
  -7  24   3        7.99       15.61     17.79 o
  -6  24   3       32.59       29.69     15.97 o
  -5  24   3       10.94        3.34     11.39 o
  -4  24   3       34.72       49.40      9.12 o
  -3  24   3      107.52      120.61      8.71 o
  -2  24   3      114.43      130.56      7.93 o
  -1  24   3       98.49      109.00      9.39 o
   0  24   3      242.21      252.90     11.14 o
   1  24   3       17.37       38.02      8.78 o
   2  24   3      319.92      307.49     12.43 o
   3  24   3      155.22      189.27     14.71 o
   4  24   3      234.59      258.05     17.70 o
   5  24   3       13.92       26.53     10.84 o
   6  24   3       33.69       55.45     12.34 o
   7  24   3        0.07      -10.69     22.28 o
  -7  25   3        1.85       10.06     17.23 o
  -6  25   3       59.86       74.08     16.65 o
  -5  25   3        2.73       -0.24     11.09 o
  -4  25   3      414.77      396.19     13.51 o
  -3  25   3        0.23        7.39      7.72 o
  -2  25   3      491.49      505.00     13.97 o
  -1  25   3        1.08       -2.01      8.57 o
   0  25   3      571.55      542.99     23.13 o
   1  25   3        0.14        1.12      8.52 o
   2  25   3      940.49      868.76     22.89 o
   3  25   3       18.99       30.18      9.38 o
   4  25   3      278.01      308.28     15.29 o
   5  25   3        5.58        4.44     11.31 o
   6  25   3      100.83       76.49     12.90 o
   7  25   3        0.71       70.49     33.25 o
  -6  26   3        1.12        7.72     18.29 o
  -5  26   3      145.53      154.78     14.44 o
  -4  26   3        4.17        8.22      8.76 o
  -3  26   3      221.27      235.90     10.26 o
  -2  26   3        0.17        9.30      9.32 o
  -1  26   3      210.43      208.03     11.37 o
   0  26   3       27.77       34.81      9.27 o
   1  26   3      134.81      139.99     10.71 o
   2  26   3       13.53       10.14     10.31 o
   3  26   3       61.29       73.02     11.61 o
   4  26   3        9.01        9.23     11.44 o
   5  26   3       25.98       33.08     15.87 o
   6  26   3       22.86       56.23     14.82 o
  -6  27   3        3.21      -15.96     15.99 o
  -5  27   3       72.82       66.42     13.56 o
  -4  27   3       47.23       59.06      9.16 o
  -3  27   3       42.24       47.79      8.42 o
  -2  27   3      354.59      383.66     14.10 o
  -1  27   3       42.56       53.97      9.92 o
   0  27   3      415.23      408.87     14.69 o
   1  27   3       66.81       82.97     10.08 o
   2  27   3      204.15      205.98     13.39 o
   3  27   3        8.40        8.33     11.11 o
   4  27   3       87.18      104.26     12.94 o
   5  27   3        0.52       16.73     12.25 o
   6  27   3      129.15      179.52     15.82 o
  -6  28   3        4.37       -0.55     14.69 o
  -5  28   3       29.75       25.94     14.17 o
  -4  28   3        3.50       10.38     10.96 o
  -3  28   3      105.77      121.60      9.38 o
  -2  28   3        1.02        4.71      9.46 o
  -1  28   3      129.16      118.37     11.16 o
   0  28   3        2.50        3.26      9.61 o
   1  28   3       40.65       48.65     11.81 o
   2  28   3        0.25       -0.57     11.13 o
   3  28   3      138.58      158.70     13.23 o
   4  28   3        0.70       -6.52     13.28 o
   5  28   3       31.20       35.79     13.60 o
  -5  29   3       10.78       -0.16     14.25 o
  -4  29   3       13.74       22.87     11.48 o
  -3  29   3        0.53       -3.09      8.17 o
  -2  29   3       63.85       67.64     10.67 o
  -1  29   3        2.31        8.11     10.19 o
   0  29   3       18.94       28.62     10.30 o
   1  29   3       82.47       83.94     12.89 o
   2  29   3       10.03       12.05     17.89 o
   3  29   3      146.50      145.27     13.80 o
   4  29   3       56.96       72.70     15.60 o
   5  29   3        7.51       -2.70     13.31 o
  -4  30   3       23.66        7.23     16.99 o
  -3  30   3       42.01       39.23      8.28 o
  -2  30   3        7.70       16.48     10.31 o
  -1  30   3       54.61       59.75     14.52 o
   0  30   3       51.06       49.50     14.41 o
   1  30   3      183.66      192.19     16.93 o
   2  30   3        2.97        6.80     12.01 o
   3  30   3       41.15       47.84     15.25 o
   4  30   3       10.06        5.47     15.00 o
  -4  31   3      104.75      104.66     12.97 o
  -3  31   3       42.62       55.74     13.88 o
  -2  31   3       76.33       77.89     11.47 o
  -1  31   3       80.55       75.04     12.51 o
   0  31   3      141.16      173.41     12.63 o
   1  31   3       69.02       94.51     14.05 o
   2  31   3      126.00      133.90     14.52 o
   3  31   3      142.08      120.75     41.56 o
  -3  32   3       36.78       34.03     14.28 o
  -2  32   3       80.92       65.59     14.30 o
  -1  32   3       39.27       56.66     16.57 o
   0  32   3       34.34       57.86     19.91 o
   1  32   3       69.48       92.75     13.95 o
   2  32   3        2.68        8.91     12.96 o
  -1  33   3        0.70       -4.09     11.72 o
   0  33   3       87.78      142.35     15.10 o
   1  33   3       26.36       15.19     16.78 o
 -10   0   4       23.06       25.93     25.27 o
  -8   0   4        2.91       18.52     24.27 o
  -6   0   4       74.28       65.95     11.94 o
  -4   0   4     1892.75     1841.09     26.87 o
  -2   0   4     1603.05     1657.39     23.75 o
   0   0   4       81.68       91.75      4.04 o
   2   0   4      392.89      478.10     12.92 o
   4   0   4       18.26       18.29      5.17 o
   6   0   4      194.44      209.47     15.96 o
   8   0   4        2.50       15.96     15.96 o
  10   0   4        2.09       11.30     21.94 o
 -10   1   4       40.49       40.42     19.48 o
  -9   1   4        2.97        7.66     10.96 o
  -8   1   4      132.75      112.96     11.14 o
  -7   1   4        1.12       -2.28      6.95 o
  -6   1   4       34.08       25.61      6.35 o
  -5   1   4       53.45       64.35      3.95 o
  -4   1   4     1173.92     1145.32     12.95 o
  -3   1   4     3144.75     3105.78     31.50 o
  -2   1   4     4942.91     5114.05     50.33 o
  -1   1   4     1998.81     1959.62     20.24 o
   0   1   4        5.76        6.15      3.52 o
   1   1   4     3704.62     3754.56     45.10 o
   2   1   4      595.10      577.56     12.86 o
   3   1   4     1464.56     1528.46     32.44 o
   4   1   4       17.83       25.92      4.99 o
   5   1   4      202.29      195.24     15.96 o
   6   1   4       66.44       66.05     10.31 o
   7   1   4        5.17       -9.16      9.16 o
   8   1   4       35.43       44.25     13.30 o
   9   1   4        6.81       17.56     13.14 o
  10   1   4       16.59       23.94     23.27 o
 -10   2   4        5.67        5.52     14.42 o
  -9   2   4        0.18       -2.64     12.41 o
  -8   2   4       59.61       42.85     10.30 o
  -7   2   4       24.71       31.52      7.93 o
  -6   2   4       94.97      103.64      6.28 o
  -5   2   4      179.59      195.03      5.53 o
  -4   2   4       25.55       26.48      3.59 o
  -3   2   4     4032.89     4059.75     40.67 o
  -2   2   4     2378.29     2600.43     28.29 o
  -1   2   4       31.11       30.22      2.76 o
   0   2   4     3141.39     3267.54     32.38 o
   1   2   4     1828.72     1886.33     23.43 o
   2   2   4      494.02      441.44      9.27 o
   3   2   4      404.79      396.86     11.61 o
   4   2   4     3272.82     3338.32     56.81 o
   5   2   4       65.95       67.65      7.66 o
   6   2   4      391.47      387.08     15.70 o
   7   2   4       35.70       31.98      9.84 o
   8   2   4      162.96      144.08     14.29 o
   9   2   4      127.43      114.93     14.96 o
  10   2   4       10.13       14.87     19.28 o
 -10   3   4        0.04      -15.47     15.47 o
  -9   3   4       58.38       78.28     14.52 o
  -8   3   4        2.52       -3.21      9.53 o
  -7   3   4      262.15      297.81     18.52 o
  -6   3   4      568.23      572.36     11.44 o
  -5   3   4      906.66      927.67     12.62 o
  -4   3   4      204.06      205.79      5.39 o
  -3   3   4      935.29      974.37     11.84 o
  -2   3   4     2751.57     2601.77     28.17 o
  -1   3   4     1174.37     1125.27     13.30 o
   0   3   4     1295.87     1339.96     14.14 o
   1   3   4      792.39      672.16     11.28 o
   2   3   4      117.93      121.24      3.59 o
   3   3   4     1508.16     1361.10     17.35 o
   4   3   4       12.99        6.70      4.71 o
   5   3   4      623.83      667.33     18.94 o
   6   3   4        4.14        6.17      7.98 o
   7   3   4       78.28       92.19     10.98 o
   8   3   4       66.46       57.83     11.64 o
   9   3   4       42.96       29.40     13.42 o
  10   3   4       13.83       26.11     17.95 o
 -10   4   4        0.06       -7.44     13.94 o
  -9   4   4        7.89       12.84     14.53 o
  -8   4   4        5.99       16.30      9.87 o
  -7   4   4        0.12        2.12      7.93 o
  -6   4   4       18.36       22.34      5.60 o
  -5   4   4       74.83       73.47      5.03 o
  -4   4   4      304.75      285.92      6.19 o
  -3   4   4      452.34      508.32      7.75 o
  -2   4   4     1173.01     1128.43     13.76 o
  -1   4   4      230.08      234.92      4.90 o
   0   4   4      545.33      561.63      8.20 o
   1   4   4      272.82      306.31      6.32 o
   2   4   4     6687.50     6848.58    109.80 o
   3   4   4      106.07      106.80      3.60 o
   4   4   4      355.61      329.94     10.49 o
   5   4   4      370.13      408.34     10.91 o
   6   4   4      331.17      353.29     14.67 o
   7   4   4        7.42        1.23      9.58 o
   8   4   4       42.63       48.72     17.95 o
   9   4   4        0.73       11.42     12.94 o
  10   4   4       56.25       56.74     16.62 o
 -10   5   4       30.54       16.37     14.78 o
  -9   5   4       19.56       17.14     12.18 o
  -8   5   4       39.38       22.70     10.35 o
  -7   5   4      119.63      143.08     13.05 o
  -6   5   4      250.04      272.26      8.50 o
  -5   5   4      310.25      304.79      7.53 o
  -4   5   4       48.29       52.72      3.96 o
  -3   5   4       27.94       35.22      3.31 o
  -2   5   4     1187.22     1218.16     13.82 o
  -1   5   4     4518.04     4650.11     48.45 o
   0   5   4       14.76       13.61      3.27 o
   1   5   4     1716.42     1740.67     21.95 o
   2   5   4      114.64      142.13      3.79 o
   3   5   4      187.63      185.70     21.94 o
   4   5   4       86.93       91.52      4.53 o
   5   5   4      127.90      139.96      6.62 o
   6   5   4       25.48        9.69      7.98 o
   7   5   4      558.42      546.26     20.61 o
   8   5   4        0.46       11.30     11.02 o
   9   5   4       60.56       63.15     14.54 o
  10   5   4       13.46      -16.29     16.29 o
 -10   6   4        0.09        0.33     14.18 o
  -9   6   4        3.26        5.41     12.52 o
  -8   6   4       33.69       45.18     11.00 o
  -7   6   4       25.69       12.65      8.86 o
  -6   6   4      304.32      285.26      8.18 o
  -5   6   4        1.08        2.02      4.48 o
  -4   6   4        5.40       14.86      3.76 o
  -3   6   4       14.25       25.00      3.49 o
  -2   6   4       59.16       58.58      3.51 o
  -1   6   4     1014.31     1101.62     13.05 o
   0   6   4      415.61      460.54     10.01 o
   1   6   4      135.57      120.18      3.75 o
   2   6   4      419.66      503.73     12.93 o
   3   6   4       95.71       69.55      6.34 o
   4   6   4       15.69       25.83      3.63 o
   5   6   4      587.84      578.61     13.08 o
   6   6   4      217.89      204.44     11.31 o
   7   6   4       20.71       10.92      9.58 o
   8   6   4        6.48       18.14     12.97 o
   9   6   4       18.92       22.28     13.25 o
  10   6   4       11.37       14.88     15.48 o
 -10   7   4       79.22       61.57     14.29 o
  -9   7   4        4.45       22.76     12.82 o
  -8   7   4        2.85       12.88     12.00 o
  -7   7   4       11.34       11.36      9.21 o
  -6   7   4       53.14       57.72      8.62 o
  -5   7   4       14.80       13.35      4.73 o
  -4   7   4      725.11      739.01     10.39 o
  -3   7   4       73.78       78.83      3.89 o
  -2   7   4     3069.25     2968.68     34.24 o
  -1   7   4       26.06       22.48      2.68 o
   0   7   4      118.62       72.79      3.42 o
   1   7   4      583.26      568.50      9.47 o
   2   7   4     2173.10     2121.01     33.32 o
   3   7   4       76.77       88.56      6.93 o
   4   7   4     2350.30     2226.14     50.55 o
   5   7   4        4.68        7.76      3.96 o
   6   7   4       19.75       25.02      8.41 o
   7   7   4       10.49       16.23      9.97 o
   8   7   4        0.59       -0.66     10.82 o
   9   7   4        0.12       12.96     21.28 o
  10   7   4       44.97       44.77     15.66 o
 -10   8   4        0.10      -13.54     13.54 o
  -9   8   4       11.69        4.65     13.10 o
  -8   8   4      131.03      125.36     11.95 o
  -7   8   4       23.87       14.23      7.79 o
  -6   8   4       24.09       41.30      6.26 o
  -5   8   4       77.77       81.86      5.92 o
  -4   8   4        2.77        5.56      3.80 o
  -3   8   4      978.59     1026.30     12.62 o
  -2   8   4      388.92      417.22      7.74 o
  -1   8   4     1954.53     2074.43     22.79 o
   0   8   4     2016.44     2095.67     37.54 o
   1   8   4      291.72      223.15      6.22 o
   2   8   4       79.26       75.95      4.85 o
   3   8   4     1590.90     1535.63     26.08 o
   4   8   4      520.30      506.57     17.85 o
   5   8   4     2082.54     1995.96     36.65 o
   6   8   4      831.13      847.92     19.31 o
   7   8   4      353.58      331.74     12.69 o
   8   8   4        0.29       -3.65     13.30 o
   9   8   4       77.38       78.05     13.78 o
  10   8   4        7.34       17.31     14.99 o
 -10   9   4        1.02       12.54     13.58 o
  -9   9   4        5.87       18.58     15.82 o
  -8   9   4      217.98      203.00     13.15 o
  -7   9   4       89.63      105.47      8.86 o
  -6   9   4      496.85      500.77     15.67 o
  -5   9   4      532.79      547.17     11.04 o
  -4   9   4     1424.32     1371.92     18.70 o
  -3   9   4     2829.99     2937.49     32.17 o
  -2   9   4      601.10      575.61      8.72 o
  -1   9   4      869.55      740.51     11.00 o
   0   9   4     4441.32     4524.57     68.50 o
   1   9   4     1844.93     1737.95     22.31 o
   2   9   4     1416.11     1377.39     24.56 o
   3   9   4     2781.75     2693.98     49.85 o
   4   9   4      439.76      391.93     16.22 o
   5   9   4      356.14      395.10     17.85 o
   6   9   4      472.63      438.23     13.28 o
   7   9   4        1.50        2.05      7.81 o
   8   9   4        9.57       12.37     11.07 o
   9   9   4        3.29        1.15     12.78 o
 -10  10   4        7.20       19.24     13.87 o
  -9  10   4        0.15      -11.37     11.37 o
  -8  10   4        0.02       11.36     10.61 o
  -7  10   4        0.23        3.47      7.93 o
  -6  10   4        0.19        4.28      6.41 o
  -5  10   4      118.78      131.66      6.96 o
  -4  10   4       43.75       61.98      5.18 o
  -3  10   4        9.26       13.74      6.88 o
  -2  10   4      354.10      347.78      6.80 o
  -1  10   4     1590.42     1554.27     18.74 o
   0  10   4       12.13        8.05      3.03 o
   1  10   4     1723.79     1779.83     21.44 o
   2  10   4      226.73      239.38     11.24 o
   3  10   4      534.26      506.77     12.87 o
   4  10   4      726.99      770.65     23.74 o
   5  10   4      227.97      213.51     14.11 o
   6  10   4      111.72      125.16     14.86 o
   7  10   4       60.45       58.81      8.55 o
   8  10   4       99.30      121.84     10.52 o
   9  10   4       65.63       70.12     19.28 o
 -10  11   4       10.69       23.32     13.30 o
  -9  11   4       14.94       10.95     11.82 o
  -8  11   4        1.82        6.38     10.77 o
  -7  11   4        0.07        7.67      9.81 o
  -6  11   4       32.26       32.21      6.94 o
  -5  11   4        0.45       -1.44      5.58 o
  -4  11   4       17.39       18.57      5.37 o
  -3  11   4      305.86      329.16      7.85 o
  -2  11   4       18.36       13.15      3.66 o
  -1  11   4     1155.42     1269.16     16.13 o
   0  11   4       11.30        5.00      3.28 o
   1  11   4       18.32       11.12      3.51 o
   2  11   4        9.40       15.37      5.01 o
   3  11   4      394.69      408.67     19.48 o
   4  11   4        4.19        0.73      8.95 o
   5  11   4      312.51      314.32     16.46 o
   6  11   4        4.02       -0.49      6.17 o
   7  11   4        7.29       11.71      7.90 o
   8  11   4       52.80       48.07     17.51 o
   9  11   4       11.74       20.68     13.49 o
 -10  12   4        0.79        7.33     12.07 o
  -9  12   4        7.05        1.18     11.66 o
  -8  12   4        0.02        4.08     10.94 o
  -7  12   4       25.50       13.82      8.99 o
  -6  12   4       41.15       30.60      7.19 o
  -5  12   4      125.44      125.13      7.21 o
  -4  12   4      410.34      386.34      9.81 o
  -3  12   4      732.21      714.66     13.82 o
  -2  12   4      119.37      138.17      5.07 o
  -1  12   4      143.63      147.76      5.58 o
   0  12   4      158.15      165.08      5.48 o
   1  12   4      545.75      577.11      9.22 o
   2  12   4        0.88        4.53      7.39 o
   3  12   4      186.15      195.80      9.60 o
   4  12   4     1013.01      926.45     29.91 o
   5  12   4       14.07        9.21     11.46 o
   6  12   4      117.73       80.73     14.17 o
   7  12   4       19.37       21.10      8.37 o
   8  12   4        9.59       -7.86      9.38 o
   9  12   4       17.19        0.88     10.67 o
  -9  13   4       78.62       86.72     17.07 o
  -8  13   4        1.44       -6.98     10.64 o
  -7  13   4       34.78       33.69      9.27 o
  -6  13   4      118.12      134.57      8.23 o
  -5  13   4      161.46      156.52      8.48 o
  -4  13   4     1369.98     1358.04     25.22 o
  -3  13   4      333.70      327.14     17.29 o
  -2  13   4     1883.59     1868.35     23.99 o
  -1  13   4     1507.91     1560.30     21.75 o
   0  13   4     1194.21     1134.05     16.45 o
   1  13   4      243.99      212.92      5.90 o
   2  13   4     1821.62     1808.41     27.38 o
   3  13   4      446.38      437.38     13.63 o
   4  13   4      893.46      824.10     26.53 o
   5  13   4       80.47       59.55     12.67 o
   6  13   4       61.39       62.72      6.95 o
   7  13   4       45.96       53.29      8.63 o
   8  13   4       34.30       24.27      9.79 o
   9  13   4        0.94      -10.32     10.32 o
  -9  14   4        7.47       13.21     11.59 o
  -8  14   4        6.00       -9.26     10.84 o
  -7  14   4        3.29        5.16     10.13 o
  -6  14   4        5.75        7.50      7.24 o
  -5  14   4       15.04       25.23      6.75 o
  -4  14   4       35.70       42.62      7.92 o
  -3  14   4      285.44      263.80      9.24 o
  -2  14   4       37.47       37.95      5.26 o
  -1  14   4     1005.23      919.64     14.80 o
   0  14   4       78.66       96.18      5.29 o
   1  14   4      568.96      538.63     12.18 o
   2  14   4     1252.93     1126.75     15.17 o
   3  14   4      702.16      678.48     16.39 o
   4  14   4        0.57        0.57      7.22 o
   5  14   4     1174.43     1144.03     39.57 o
   6  14   4       15.79       -5.65     13.17 o
   7  14   4      197.41      206.59     11.21 o
   8  14   4        2.91       -1.22      9.73 o
   9  14   4        1.19      -12.57     12.57 o
  -9  15   4        6.98       17.14     11.00 o
  -8  15   4       60.16       47.87     11.10 o
  -7  15   4        0.97       -8.74      8.74 o
  -6  15   4       95.52      105.97      9.06 o
  -5  15   4      389.87      354.81     11.27 o
  -4  15   4      289.07      293.70      9.62 o
  -3  15   4      350.55      324.51     10.77 o
  -2  15   4     1789.81     1728.28     24.04 o
  -1  15   4        0.39        8.40      4.78 o
   0  15   4     1710.21     1688.10     23.55 o
   1  15   4        6.26        2.16      3.89 o
   2  15   4     1580.35     1516.70     19.60 o
   3  15   4      283.17      332.07     12.05 o
   4  15   4      443.96      437.46     20.67 o
   5  15   4      269.16      321.42     14.38 o
   6  15   4        6.14       17.26     14.08 o
   7  15   4       72.81       59.12      9.39 o
   8  15   4       18.28       14.38     10.28 o
   9  15   4        1.56       12.05     11.88 o
  -9  16   4        0.17       -4.46     16.11 o
  -8  16   4        2.60        6.13      9.62 o
  -7  16   4       39.24       25.31      9.44 o
  -6  16   4       15.52        6.90      7.90 o
  -5  16   4       93.40      110.04      8.47 o
  -4  16   4        5.53        4.41      6.47 o
  -3  16   4       81.77      100.72      7.03 o
  -2  16   4      455.69      408.17      9.91 o
  -1  16   4       37.60       45.65      5.94 o
   0  16   4       15.59       20.17      5.10 o
   1  16   4     1221.58     1174.86     18.09 o
   2  16   4       43.91       54.16      4.66 o
   3  16   4     1675.10     1650.77     35.15 o
   4  16   4       63.60       77.05     12.48 o
   5  16   4       35.14       69.65     10.54 o
   6  16   4      135.06      155.05     26.60 o
   7  16   4       26.51       34.13     10.61 o
   8  16   4        4.18      -10.12     10.12 o
   9  16   4      102.36      138.32     27.26 o
  -9  17   4       19.24       -7.11     17.92 o
  -8  17   4        7.60        6.63      9.49 o
  -7  17   4        2.74       14.31      9.90 o
  -6  17   4        8.63       19.11      8.44 o
  -5  17   4       14.35       15.52      7.43 o
  -4  17   4       78.64       60.84      9.81 o
  -3  17   4       32.57       46.44      6.53 o
  -2  17   4       47.02       64.67      5.91 o
  -1  17   4       55.96       76.15      6.86 o
   0  17   4     1456.34     1439.56     23.37 o
   1  17   4        0.95        4.78      5.14 o
   2  17   4      200.90      218.96      9.33 o
   3  17   4      124.29      141.46      7.09 o
   4  17   4       56.66       39.18      9.50 o
   5  17   4       33.76       33.44     10.62 o
   6  17   4      136.68      166.59     21.24 o
   7  17   4       21.89       24.69      8.98 o
   8  17   4        1.37       -5.83     11.24 o
  -9  18   4        0.65        5.10     16.61 o
  -8  18   4        2.83       -0.83     13.25 o
  -7  18   4        1.18      -10.04     10.04 o
  -6  18   4        8.11        7.14      8.09 o
  -5  18   4      294.98      260.87     10.65 o
  -4  18   4       31.06       27.06      8.60 o
  -3  18   4       12.93       29.42      6.73 o
  -2  18   4      499.75      456.11     10.78 o
  -1  18   4        8.56        8.92      6.37 o
   0  18   4      720.44      677.78     14.22 o
   1  18   4      374.28      343.80     10.21 o
   2  18   4        5.81        6.07      7.17 o
   3  18   4       42.87       48.88      6.68 o
   4  18   4      114.69       97.89     14.49 o
   5  18   4        6.48       -0.80     10.36 o
   6  18   4      341.16      308.31     12.88 o
   7  18   4       16.79       16.10     10.40 o
   8  18   4       15.30       -7.97     11.83 o
  -8  19   4       11.07        7.99     14.52 o
  -7  19   4        4.02        4.56     10.06 o
  -6  19   4       22.13       15.74      8.45 o
  -5  19   4      363.73      325.10     13.09 o
  -4  19   4      208.09      239.87     11.06 o
  -3  19   4     2511.27     2343.22     34.89 o
  -2  19   4      319.58      351.02     10.15 o
  -1  19   4      299.94      329.23     10.73 o
   0  19   4      530.27      534.08     12.92 o
   1  19   4        2.97        6.46      8.00 o
   2  19   4      203.90      260.79     10.57 o
   3  19   4     1048.27      955.40     20.02 o
   4  19   4      325.64      352.38     12.29 o
   5  19   4       96.51       95.87      8.71 o
   6  19   4       98.43      106.06     14.63 o
   7  19   4       15.23       -6.17     10.32 o
   8  19   4       35.28       23.24     12.89 o
  -8  20   4        0.63       -9.01     14.77 o
  -7  20   4       27.25       26.88     10.14 o
  -6  20   4        0.33       -9.52     11.13 o
  -5  20   4       38.53       34.56      8.35 o
  -4  20   4       25.90       32.94      8.02 o
  -3  20   4      117.74      114.60      8.01 o
  -2  20   4     1039.49      977.83     17.56 o
  -1  20   4     2187.30     2015.07     31.25 o
   0  20   4      168.52      154.65      9.08 o
   1  20   4       49.15       69.82     10.17 o
   2  20   4      212.34      202.18      9.79 o
   3  20   4      134.28      134.20      8.62 o
   4  20   4      480.36      381.70     12.55 o
   5  20   4      309.52      330.08     25.93 o
   6  20   4      178.98      164.08     22.94 o
   7  20   4      137.86      173.02     17.29 o
   8  20   4       22.99      -12.15     12.15 o
  -8  21   4        6.36      -12.47     14.82 o
  -7  21   4        6.94        4.53      9.71 o
  -6  21   4       32.39       21.57     10.75 o
  -5  21   4      165.04      156.49     10.06 o
  -4  21   4      385.47      384.56     12.20 o
  -3  21   4       14.44       15.52      7.37 o
  -2  21   4      106.83      141.60      9.77 o
  -1  21   4      453.19      483.59     14.51 o
   0  21   4       61.63       73.89      7.85 o
   1  21   4      204.69      190.18      9.13 o
   2  21   4      143.29      155.97     12.96 o
   3  21   4       23.69       23.87      7.98 o
   4  21   4      379.68      455.67     14.10 o
   5  21   4       32.30       37.28      9.88 o
   6  21   4       61.71       73.25     45.55 o
   7  21   4        0.38       -0.45     19.62 o
  -8  22   4        3.24      -10.64     26.60 o
  -7  22   4       25.18       37.05     14.67 o
  -6  22   4        1.14       21.87     10.24 o
  -5  22   4        3.03        3.26      8.40 o
  -4  22   4        4.33       14.40      8.07 o
  -3  22   4       71.94       74.00      7.95 o
  -2  22   4        1.69        2.14      8.36 o
  -1  22   4       44.56       61.30      8.44 o
   0  22   4        6.02       -4.31      7.22 o
   1  22   4       95.22      107.55      9.60 o
   2  22   4      215.16      199.79     10.92 o
   3  22   4        7.97        8.28      8.20 o
   4  22   4       24.76       17.01      9.23 o
   5  22   4       56.35       69.63     11.04 o
   6  22   4       15.48      -12.21     16.29 o
   7  22   4        0.15        1.34     12.06 o
  -7  23   4        1.24       -8.57     14.62 o
  -6  23   4        0.43        2.84      9.92 o
  -5  23   4       19.61       19.18      8.83 o
  -4  23   4        8.78       -0.08      9.30 o
  -3  23   4       11.92        6.75      7.61 o
  -2  23   4      149.16      151.84     14.97 o
  -1  23   4        3.28        4.74      8.30 o
   0  23   4        6.58       -8.12      8.12 o
   1  23   4      101.27      140.27     17.00 o
   2  23   4       97.39      107.17     11.52 o
   3  23   4       26.53       28.77      8.80 o
   4  23   4       59.68       72.53      9.80 o
   5  23   4        3.16        3.89     12.41 o
   6  23   4       40.51       47.05     23.61 o
   7  23   4       16.10        9.62     18.95 o
  -7  24   4        9.09       11.34     14.46 o
  -6  24   4        8.29       17.58     10.26 o
  -5  24   4        1.03       -3.27     11.31 o
  -4  24   4       36.75       31.47      8.66 o
  -3  24   4       19.28       25.24      7.86 o
  -2  24   4       32.78       22.87      9.35 o
  -1  24   4       83.00       81.50      9.52 o
   0  24   4      247.64      206.75     15.26 o
   1  24   4        1.17        0.10      8.96 o
   2  24   4      179.96      149.53     10.76 o
   3  24   4       32.26       29.88      9.47 o
   4  24   4      264.89      290.72     12.62 o
   5  24   4       66.50       74.18     11.63 o
   6  24   4       33.73       58.25     12.79 o
  -6  25   4        0.45        1.72     21.57 o
  -5  25   4      141.04      150.20     10.50 o
  -4  25   4        7.74        4.06      8.88 o
  -3  25   4      264.77      286.53     13.56 o
  -2  25   4        1.31        7.37      9.51 o
  -1  25   4      226.06      238.49     12.05 o
   0  25   4       26.60       18.92     11.71 o
   1  25   4      473.51      513.24     21.13 o
   2  25   4       35.22       53.42     13.82 o
   3  25   4      220.98      237.60     12.53 o
   4  25   4       16.63       21.22     10.99 o
   5  25   4       76.90      110.00     12.53 o
   6  25   4        0.47       -7.78     12.28 o
  -6  26   4        1.96        3.23     14.06 o
  -5  26   4       19.90       19.73      9.45 o
  -4  26   4       58.66       69.52      9.56 o
  -3  26   4        8.51        6.80      8.02 o
  -2  26   4       73.56       70.66     10.27 o
  -1  26   4       62.91       73.33     13.01 o
   0  26   4      217.27      216.70     26.94 o
   1  26   4        8.67       -2.47     15.63 o
   2  26   4      275.05      261.92     15.97 o
   3  26   4        0.03       -4.70      9.92 o
   4  26   4      156.77      132.94     13.13 o
   5  26   4       37.14       58.02     12.16 o
   6  26   4       83.70       77.89     14.54 o
  -6  27   4        7.03        9.87     14.64 o
  -5  27   4       14.32        6.58      9.64 o
  -4  27   4       47.97       69.88      9.77 o
  -3  27   4      145.56      158.22     14.97 o
  -2  27   4       26.36       42.08     10.48 o
  -1  27   4      297.91      329.27     14.18 o
   0  27   4       31.59       52.30     11.99 o
   1  27   4      226.11      236.06     14.51 o
   2  27   4       81.59       97.47     12.73 o
   3  27   4       67.30       83.32     11.66 o
   4  27   4       37.91       56.36     12.73 o
   5  27   4        4.40        6.45     15.47 o
  -5  28   4        2.28        4.86     12.20 o
  -4  28   4       11.86       26.67      9.46 o
  -3  28   4        1.72        3.96     17.66 o
  -2  28   4        7.33       -0.90     10.09 o
  -1  28   4       17.29       18.50     10.27 o
   0  28   4       53.19       61.27     17.26 o
   1  28   4        2.41        3.75     11.52 o
   2  28   4       83.86       70.68     12.58 o
   3  28   4        0.39      -11.82     11.82 o
   4  28   4       14.64       12.85     12.77 o
   5  28   4       16.65       37.51     18.25 o
  -4  29   4       21.37        6.25      9.50 o
  -3  29   4        3.05      -10.69     10.69 o
  -2  29   4        1.88       16.50     16.80 o
  -1  29   4       37.92       37.50     11.17 o
   0  29   4        0.19       -2.69     11.84 o
   1  29   4       15.48       35.59     12.30 o
   2  29   4       11.49        5.60     12.02 o
   3  29   4       11.13       10.14     12.31 o
   4  29   4        3.49       13.11     12.65 o
  -4  30   4       21.95       44.05      9.35 o
  -3  30   4        5.69        5.73     11.20 o
  -2  30   4       22.27       28.07     11.38 o
  -1  30   4       19.91       42.54     13.19 o
   0  30   4        4.18        7.67     12.72 o
   1  30   4       73.02       67.77     13.61 o
   2  30   4       60.04       71.40     13.58 o
   3  30   4       54.05       50.56     13.20 o
  -3  31   4       86.31      113.18     12.74 o
  -2  31   4      139.71      149.92     13.09 o
  -1  31   4      148.47      188.00     15.73 o
   0  31   4       26.69       35.11     12.99 o
   1  31   4      154.98      171.57     15.65 o
   2  31   4       10.72       31.95     13.05 o
  -1  32   4        5.22        4.15     13.37 o
   0  32   4       96.38      134.35     21.32 o
   1  32   4        5.10       14.78     17.52 o
  -9   0   5       78.35       49.87     26.60 o
  -7   0   5       56.61       95.85     15.97 o
  -5   0   5      267.39      254.30      8.71 o
  -3   0   5      363.13      303.46      8.54 o
  -1   0   5      114.68      113.18      9.06 o
   1   0   5     1973.93     2050.50     31.17 o
   3   0   5      604.62      628.91     37.57 o
   5   0   5      109.34      122.36     13.30 o
   7   0   5      147.83      152.95     18.62 o
   9   0   5       12.35       15.96     19.28 o
 -10   1   5        4.55       -5.43     20.20 o
  -9   1   5       11.92       35.91     23.27 o
  -8   1   5       52.46       37.24     17.29 o
  -7   1   5      289.47      259.78     11.90 o
  -6   1   5       80.59       75.77      7.62 o
  -5   1   5      315.01      321.20      6.79 o
  -4   1   5       29.70       33.36      3.82 o
  -3   1   5      428.01      398.42      7.17 o
  -2   1   5      483.18      484.96      7.53 o
  -1   1   5        0.80       -1.95      3.14 o
   0   1   5      360.26      365.63      9.56 o
   1   1   5     1947.10     2020.46     25.34 o
   2   1   5       96.79      101.32      4.64 o
   3   1   5      178.05      211.47      7.66 o
   4   1   5      809.32      811.04     21.94 o
   5   1   5       34.39       40.61      7.75 o
   6   1   5      102.14       81.06     10.10 o
   7   1   5       59.04       69.55     11.51 o
   8   1   5       32.80       32.79     12.92 o
   9   1   5        6.08        7.10     13.35 o
 -10   2   5        0.56        6.42     20.45 o
  -9   2   5        2.90       -9.03     17.63 o
  -8   2   5       70.79       89.84     14.96 o
  -7   2   5      124.26      136.24     10.96 o
  -6   2   5      134.85      159.39     11.13 o
  -5   2   5       60.78       71.62      5.47 o
  -4   2   5     1155.21     1104.59     18.03 o
  -3   2   5      696.18      701.35     10.94 o
  -2   2   5      930.04      947.18     11.63 o
  -1   2   5     2255.58     2278.10     23.71 o
   0   2   5     1173.52     1128.37     23.42 o
   1   2   5     1807.19     1737.35     27.77 o
   2   2   5      628.31      644.82      9.60 o
   3   2   5      416.40      391.14     13.45 o
   4   2   5      279.18      298.47     24.27 o
   5   2   5      187.08      197.69     10.51 o
   6   2   5      225.11      219.52     12.59 o
   7   2   5      516.25      483.48     19.95 o
   8   2   5       52.37       62.20     13.07 o
   9   2   5        0.24       25.65     35.91 o
 -10   3   5        2.14       -1.66     20.22 o
  -9   3   5        9.85       13.30     17.40 o
  -8   3   5       77.05      101.36     11.84 o
  -7   3   5       12.29       14.38      8.64 o
  -6   3   5       77.71       89.52      7.42 o
  -5   3   5      108.41      103.87      5.65 o
  -4   3   5       59.79       63.62      4.46 o
  -3   3   5       88.50       94.89      4.28 o
  -2   3   5       18.35       21.40      3.25 o
  -1   3   5      116.52      119.41      3.86 o
   0   3   5      230.66      219.96      4.71 o
   1   3   5       21.92       36.63      3.92 o
   2   3   5      592.96      610.05     11.63 o
   3   3   5        0.70        1.78      2.87 o
   4   3   5        3.01        1.81      4.52 o
   5   3   5      167.38      149.92     11.30 o
   6   3   5      256.72      271.72     13.54 o
   7   3   5       35.93       18.84     18.29 o
   8   3   5       69.05      102.63     24.60 o
   9   3   5        6.42        6.75     22.28 o
 -10   4   5        0.77       -9.97     19.48 o
  -9   4   5       11.02       16.17     18.27 o
  -8   4   5        7.87        4.69     11.18 o
  -7   4   5       16.35       27.76     10.85 o
  -6   4   5        0.22        1.38      6.44 o
  -5   4   5      474.91      514.70     10.62 o
  -4   4   5       62.59       52.54      4.70 o
  -3   4   5     1686.97     1641.94     19.93 o
  -2   4   5      321.95      303.09      6.69 o
  -1   4   5     2507.33     2312.26     27.27 o
   0   4   5      212.26      242.38      5.74 o
   1   4   5      602.31      537.31      9.23 o
   2   4   5        2.88        3.09      3.22 o
   3   4   5     1242.18     1276.42     18.29 o
   4   4   5      187.04      172.56      7.38 o
   5   4   5      866.12      833.24     42.56 o
   6   4   5       19.89       15.52     11.64 o
   7   4   5       71.91       61.98     12.63 o
   8   4   5       20.48       24.76     12.12 o
   9   4   5       46.48       66.12     14.49 o
 -10   5   5        0.05       -1.25     34.91 o
  -9   5   5       21.33       23.41     17.59 o
  -8   5   5        0.29       11.96     15.36 o
  -7   5   5      132.21      117.83     13.76 o
  -6   5   5        0.08       -1.58      6.43 o
  -5   5   5      176.18      164.23      8.45 o
  -4   5   5       63.54       70.56      4.92 o
  -3   5   5      849.92      790.37     11.42 o
  -2   5   5      320.13      328.95      6.78 o
  -1   5   5       19.23       22.35      3.03 o
   0   5   5      258.39      288.12      6.33 o
   1   5   5       85.95       90.34      4.09 o
   2   5   5       27.75       25.34      3.57 o
   3   5   5       37.62       41.46      5.38 o
   4   5   5        2.65       -3.12      3.49 o
   5   5   5      748.54      661.94     19.28 o
   6   5   5        1.65        5.32      8.12 o
   7   5   5       16.79       28.82     13.63 o
   8   5   5       19.04       10.25     12.14 o
   9   5   5        3.21      -11.07     21.61 o
 -10   6   5        0.58        9.20     20.42 o
  -9   6   5       11.78       13.35     14.57 o
  -8   6   5        0.77       -9.25     11.19 o
  -7   6   5       32.55       58.02     13.39 o
  -6   6   5       33.51       34.08      6.47 o
  -5   6   5       66.36       81.58      6.08 o
  -4   6   5        6.35        6.16      4.48 o
  -3   6   5       76.76       80.91      4.70 o
  -2   6   5       49.50       52.59      3.65 o
  -1   6   5       48.85       63.02      3.37 o
   0   6   5     1055.07     1053.22     14.92 o
   1   6   5        9.30       16.15      3.29 o
   2   6   5      182.77      160.68      5.43 o
   3   6   5      777.91      795.33     15.66 o
   4   6   5        5.67       15.57      3.96 o
   5   6   5        2.95        1.97      6.33 o
   6   6   5        2.61        4.67      8.24 o
   7   6   5       46.58       34.64     10.54 o
   8   6   5        1.41       12.42     11.98 o
   9   6   5        3.58        8.93     13.25 o
 -10   7   5        0.13        5.21     19.12 o
  -9   7   5        0.15       -3.40     12.54 o
  -8   7   5       52.32       46.89     11.92 o
  -7   7   5        6.21        9.02      9.80 o
  -6   7   5       57.18       62.08      9.21 o
  -5   7   5        3.02        0.72      5.28 o
  -4   7   5      580.24      573.22     12.64 o
  -3   7   5      377.48      380.28      7.87 o
  -2   7   5      725.71      712.43     10.53 o
  -1   7   5        4.62       10.98      2.92 o
   0   7   5      945.35      995.13     14.37 o
   1   7   5       17.90       18.96      3.34 o
   2   7   5     1150.07     1155.23     17.47 o
   3   7   5      911.94      942.98     17.77 o
   4   7   5      651.28      642.54     13.38 o
   5   7   5      316.78      295.97     12.17 o
   6   7   5        2.80       11.25      8.12 o
   7   7   5      114.60      101.00     13.30 o
   8   7   5       12.15       17.77     23.27 o
   9   7   5       16.19       24.56     24.60 o
 -10   8   5       15.16       53.45     20.61 o
  -9   8   5        2.48      -12.08     12.08 o
  -8   8   5       79.38       62.06     12.36 o
  -7   8   5       21.37       29.39     10.54 o
  -6   8   5       53.22       51.58      6.97 o
  -5   8   5        0.98        3.36      5.63 o
  -4   8   5      742.71      746.79     12.75 o
  -3   8   5       16.77       19.10      4.20 o
  -2   8   5     1366.15     1350.46     16.60 o
  -1   8   5      624.34      629.66     12.53 o
   0   8   5     3167.97     3043.36     43.57 o
   1   8   5      964.42     1040.56     17.13 o
   2   8   5     2317.81     2238.11     31.03 o
   3   8   5       18.74        1.33     11.30 o
   4   8   5     2967.26     2915.31     92.43 o
   5   8   5      807.06      800.77     25.11 o
   6   8   5      173.41      150.15     10.43 o
   7   8   5       23.11       29.40     10.57 o
   8   8   5      162.52      187.00     14.39 o
   9   8   5        0.39       -2.25     13.39 o
 -10   9   5       23.33       36.68     19.78 o
  -9   9   5       16.08       19.91     12.80 o
  -8   9   5       29.81       34.78     11.92 o
  -7   9   5      114.38      116.45     11.60 o
  -6   9   5       20.86       17.44      7.07 o
  -5   9   5       36.53       40.93      6.04 o
  -4   9   5      171.74      173.79      8.58 o
  -3   9   5       21.07       24.55      4.61 o
  -2   9   5      192.37      211.58      6.39 o
  -1   9   5       31.35       41.60      4.81 o
   0   9   5       66.51       74.29      6.05 o
   1   9   5      292.39      303.06      6.93 o
   2   9   5        2.42        5.33      3.25 o
   3   9   5      487.94      462.84     17.12 o
   4   9   5      243.94      321.19     21.28 o
   5   9   5      350.21      378.38     25.27 o
   6   9   5       87.26      103.63      9.39 o
   7   9   5       16.26       13.30     23.94 o
   8   9   5       70.02       62.28     12.78 o
   9   9   5       13.84        8.61     13.59 o
  -9  10   5       30.15       62.77     14.97 o
  -8  10   5        2.92       -2.94     11.71 o
  -7  10   5        4.93       19.37      8.53 o
  -6  10   5       40.34       35.02      7.27 o
  -5  10   5       97.41      108.31      6.84 o
  -4  10   5       58.54       59.29      6.17 o
  -3  10   5      906.67      937.93     14.12 o
  -2  10   5       81.46       76.89      5.56 o
  -1  10   5      833.25      869.58     15.26 o
   0  10   5      212.57      214.40      6.11 o
   1  10   5     1473.53     1513.64     22.26 o
   2  10   5      193.47      187.84      9.67 o
   3  10   5     2360.03     2301.04     43.37 o
   4  10   5       35.68       32.73     11.64 o
   5  10   5       11.92       26.60     11.30 o
   6  10   5       65.71       63.73      8.44 o
   7  10   5      315.28      319.04     15.99 o
   8  10   5        0.34        0.73     11.37 o
   9  10   5       26.73       17.20     13.08 o
  -9  11   5        4.24       21.54     13.00 o
  -8  11   5       17.67       16.31     15.45 o
  -7  11   5       52.70       51.47     10.00 o
  -6  11   5       31.46       26.82      7.45 o
  -5  11   5      169.39      157.77      7.93 o
  -4  11   5       57.56       56.40      6.43 o
  -3  11   5     1090.06     1021.68     16.08 o
  -2  11   5      203.44      213.02      6.64 o
  -1  11   5     1497.53     1476.79     22.72 o
   0  11   5      222.19      252.01      7.49 o
   1  11   5     1157.79     1194.99     20.34 o
   2  11   5        9.45       10.23      6.26 o
   3  11   5      873.40      819.19     32.62 o
   4  11   5      399.54      357.38     19.28 o
   5  11   5      188.44      188.19     14.34 o
   6  11   5       19.05       24.29     22.02 o
   7  11   5       30.31       16.79     12.63 o
   8  11   5       13.94        0.34     11.03 o
   9  11   5        0.22       -0.49     12.99 o
  -9  12   5        5.22       25.39     13.13 o
  -8  12   5        0.97       12.42     17.28 o
  -7  12   5        5.29        1.33      8.57 o
  -6  12   5       17.98       19.26      7.81 o
  -5  12   5       32.46       45.60      7.43 o
  -4  12   5      163.72      172.00     12.84 o
  -3  12   5      184.34      181.40      7.92 o
  -2  12   5      534.40      563.24     10.88 o
  -1  12   5      121.58      114.82      7.69 o
   0  12   5       60.18       64.44      5.35 o
   1  12   5       26.61       25.92      5.30 o
   2  12   5      106.34      110.20      5.33 o
   3  12   5      192.41      180.53     15.29 o
   4  12   5       17.26        9.52      8.54 o
   5  12   5       80.36       53.24     24.27 o
   6  12   5        6.42       10.00     12.92 o
   7  12   5      100.51       98.58     18.85 o
   8  12   5        1.98        4.67     19.62 o
   9  12   5        0.84      -13.34     13.34 o
  -9  13   5        2.46       -9.27     12.69 o
  -8  13   5       87.61       96.24     20.39 o
  -7  13   5       21.29       16.43      9.60 o
  -6  13   5       72.19       66.23      8.51 o
  -5  13   5       41.25       54.56      7.95 o
  -4  13   5       76.62       89.19      7.34 o
  -3  13   5       59.17       55.61      7.61 o
  -2  13   5      525.71      534.24     10.74 o
  -1  13   5       12.85       17.02      5.27 o
   0  13   5      131.04      162.42      6.92 o
   1  13   5      286.33      281.01      8.03 o
   2  13   5      182.90      158.43      7.41 o
   3  13   5       93.38       99.21      9.72 o
   4  13   5      160.38      168.99     10.89 o
   5  13   5       17.98       19.28     13.96 o
   6  13   5       86.01      107.31     26.60 o
   7  13   5        0.84        9.22      8.16 o
   8  13   5       53.27       39.58     11.36 o
  -9  14   5        0.01       -6.98     14.49 o
  -8  14   5       33.30       47.53     12.21 o
  -7  14   5        0.09       -3.49     11.81 o
  -6  14   5      109.37      123.99      9.56 o
  -5  14   5      114.15      104.28      8.35 o
  -4  14   5      469.60      484.42     12.83 o
  -3  14   5       19.81       19.38      6.08 o
  -2  14   5     1807.36     1775.50     26.74 o
  -1  14   5        0.15        4.58      5.10 o
   0  14   5     2382.68     2406.17     35.00 o
   1  14   5       78.30       66.34      5.97 o
   2  14   5     1769.18     1751.06     23.93 o
   3  14   5      298.89      230.17     11.81 o
   4  14   5      222.80      279.07     14.94 o
   5  14   5       27.14       11.76     13.14 o
   6  14   5      791.58      853.56     86.78 o
   7  14   5       10.72       11.00     12.77 o
   8  14   5       53.07       52.01     11.41 o
  -9  15   5        5.23       20.13     12.87 o
  -8  15   5        0.03        3.95     13.36 o
  -7  15   5       43.37       48.60     11.10 o
  -6  15   5       61.56       68.26      8.87 o
  -5  15   5        1.80        1.17      7.57 o
  -4  15   5       93.85       88.51      7.73 o
  -3  15   5        1.88       -1.98      6.30 o
  -2  15   5       99.74      109.89      9.19 o
  -1  15   5       78.98       84.60      6.67 o
   0  15   5       28.54       32.39      5.59 o
   1  15   5       36.41       30.00      5.72 o
   2  15   5       70.21       77.66      4.82 o
   3  15   5      119.82      123.33     14.88 o
   4  15   5       83.66       65.05     10.79 o
   5  15   5      106.37       83.11     15.28 o
   6  15   5       33.89       23.30     14.67 o
   7  15   5      153.52      170.59     13.88 o
   8  15   5       16.96       17.41     11.47 o
  -9  16   5        0.66        4.21     14.17 o
  -8  16   5        0.13        5.48     13.36 o
  -7  16   5        9.87       27.13     12.42 o
  -6  16   5       15.56       20.81      8.70 o
  -5  16   5       51.19       51.49      8.34 o
  -4  16   5       69.26       87.32      7.86 o
  -3  16   5        0.56       -0.05      6.40 o
  -2  16   5      189.31      182.92      6.25 o
  -1  16   5      427.89      410.01     14.53 o
   0  16   5      269.90      303.05     15.07 o
   1  16   5      341.92      341.63     10.86 o
   2  16   5      239.60      250.69      8.85 o
   3  16   5       77.61       98.22     10.08 o
   4  16   5      430.50      430.62     16.94 o
   5  16   5      147.95      170.06     17.38 o
   6  16   5        4.75      -15.28     15.28 o
   7  16   5       90.36       97.50      9.48 o
   8  16   5        2.95        7.52     10.22 o
  -8  17   5       34.99       22.85     13.16 o
  -7  17   5        9.43        9.43     10.82 o
  -6  17   5        1.01       -8.60      8.60 o
  -5  17   5      112.22      101.82      9.19 o
  -4  17   5        5.90       16.95      7.44 o
  -3  17   5      161.35      138.02      8.01 o
  -2  17   5      149.80      170.23     11.52 o
  -1  17   5      610.10      572.07     14.54 o
   0  17   5       12.43        6.86      6.17 o
   1  17   5        9.40       22.02      6.12 o
   2  17   5        2.07        1.57      5.78 o
   3  17   5       15.20       12.93      5.74 o
   4  17   5      109.97       86.88     12.00 o
   5  17   5      313.56      320.03     17.13 o
   6  17   5       39.64       22.66     16.65 o
   7  17   5       76.14       91.60     15.79 o
   8  17   5        1.46       -1.16     22.69 o
  -8  18   5        2.39       -2.50     13.86 o
  -7  18   5       16.09       14.37     11.20 o
  -6  18   5        0.67       12.75      9.43 o
  -5  18   5      121.86      126.96      9.88 o
  -4  18   5      256.18      254.95     10.17 o
  -3  18   5      101.91      108.12      7.95 o
  -2  18   5       22.12       22.76      7.58 o
  -1  18   5      722.30      655.13     14.92 o
   0  18   5        7.26       11.62      7.19 o
   1  18   5      493.07      448.11     15.17 o
   2  18   5      146.30      157.77      8.01 o
   3  18   5       18.87       20.41      7.00 o
   4  18   5      331.78      342.87     20.94 o
   5  18   5        8.84       12.57     10.97 o
   6  18   5        5.87      -12.70     16.22 o
   7  18   5       35.46       11.97     25.93 o
   8  18   5       14.99       -0.44     12.63 o
  -8  19   5       54.04       67.01     12.62 o
  -7  19   5        9.83       12.93     12.87 o
  -6  19   5        4.93        4.11      8.97 o
  -5  19   5       15.49        9.82      8.58 o
  -4  19   5        3.58        9.02      7.87 o
  -3  19   5       41.50       42.42      8.10 o
  -2  19   5       71.49       70.85      8.74 o
  -1  19   5      210.60      207.30      9.62 o
   0  19   5       46.25       36.88      9.78 o
   1  19   5       11.36        8.87      7.60 o
   2  19   5      418.22      368.07     12.56 o
   3  19   5      160.72      183.10     12.86 o
   4  19   5       23.14       32.51     14.85 o
   5  19   5        4.92       -7.60     14.36 o
   6  19   5       10.08        7.98     24.60 o
   7  19   5        0.15       21.28     27.26 o
  -8  20   5        2.49        4.77     11.65 o
  -7  20   5       27.58       36.28     13.44 o
  -6  20   5      206.75      195.35     12.85 o
  -5  20   5       75.74       72.99      9.63 o
  -4  20   5        1.14        4.14      7.84 o
  -3  20   5      181.66      194.83      9.10 o
  -2  20   5      310.55      330.50     12.57 o
  -1  20   5      435.07      397.25     12.27 o
   0  20   5      784.72      768.57     18.75 o
   1  20   5      587.34      524.93     15.11 o
   2  20   5      117.57      195.52     18.14 o
   3  20   5      304.00      266.93     11.38 o
   4  20   5      218.79      259.10     11.72 o
   5  20   5        2.94       -7.98     25.27 o
   6  20   5      280.80      327.84     35.24 o
   7  20   5       43.98       47.88     29.92 o
  -7  21   5       16.50       15.57     11.67 o
  -6  21   5       11.68       11.87      9.79 o
  -5  21   5       14.34       32.07      9.07 o
  -4  21   5        3.36        5.06      8.29 o
  -3  21   5        1.25        4.42      7.17 o
  -2  21   5       30.74       23.50      9.05 o
  -1  21   5       30.68       26.25      7.94 o
   0  21   5        5.46        8.69      8.54 o
   1  21   5      108.36       92.86      9.71 o
   2  21   5      243.27      215.63     15.55 o
   3  21   5       61.97       60.97     15.36 o
   4  21   5      113.86      101.57      9.09 o
   5  21   5        1.09       -2.83      8.71 o
   6  21   5       60.74       42.56     29.26 o
   7  21   5        1.96      -20.61     29.92 o
  -7  22   5        0.14        0.66     11.96 o
  -6  22   5       19.24       15.68     11.44 o
  -5  22   5       20.24       19.41      9.13 o
  -4  22   5       69.25       86.39      9.34 o
  -3  22   5        8.48        7.66      9.15 o
  -2  22   5       15.69        2.65      8.92 o
  -1  22   5        6.64       11.59      8.40 o
   0  22   5       35.57       40.68     10.69 o
   1  22   5        2.21       15.53     12.26 o
   2  22   5      343.42      383.84     13.78 o
   3  22   5       24.38       20.06      9.34 o
   4  22   5       12.89       23.90      8.96 o
   5  22   5        5.49        4.37      9.39 o
   6  22   5        7.27        0.28     12.97 o
  -7  23   5        1.10      -11.52     11.52 o
  -6  23   5       17.70       17.03     11.79 o
  -5  23   5       50.13       58.81      9.92 o
  -4  23   5       19.83       29.11     11.92 o
  -3  23   5        2.42       10.42      9.44 o
  -2  23   5       34.80       35.52      9.70 o
  -1  23   5        0.15       -7.12     10.77 o
   0  23   5      158.94      124.24     10.53 o
   1  23   5        0.62        3.53      8.97 o
   2  23   5       77.12       75.92     10.27 o
   3  23   5        2.28        7.15     10.46 o
   4  23   5      130.55      124.66     10.21 o
   5  23   5        3.34       -9.84      9.84 o
   6  23   5       21.93       18.28     16.62 o
  -6  24   5        0.21        7.51     11.68 o
  -5  24   5       14.84       18.63      9.74 o
  -4  24   5        1.05       -4.49     11.35 o
  -3  24   5       40.45       31.01     10.65 o
  -2  24   5        0.48        2.65      9.32 o
  -1  24   5      103.40      117.69     12.03 o
   0  24   5       17.71       14.38     10.79 o
   1  24   5      142.30      141.95     11.37 o
   2  24   5       18.16       14.57      9.49 o
   3  24   5       53.21       87.56     12.57 o
   4  24   5        0.47       13.64     10.37 o
   5  24   5      104.43      109.43     22.94 o
   6  24   5       14.63       10.84     11.71 o
  -6  25   5        0.87       13.75     20.44 o
  -5  25   5       16.20       27.75     10.33 o
  -4  25   5        3.67       11.72      9.12 o
  -3  25   5       16.83       23.93     10.61 o
  -2  25   5        0.78       -2.36      9.80 o
  -1  25   5        0.49       13.40     10.95 o
   0  25   5       55.56       17.55     11.29 o
   1  25   5       29.08       38.72     10.64 o
   2  25   5       17.24        4.46     11.27 o
   3  25   5       14.38       -1.49      9.79 o
   4  25   5        1.44        3.56     10.04 o
   5  25   5        9.80       46.74     23.61 o
  -5  26   5       71.29       70.82     10.95 o
  -4  26   5        0.17       23.13      9.37 o
  -3  26   5      220.06      247.98     14.06 o
  -2  26   5       49.77       60.65     13.01 o
  -1  26   5      235.06      204.66     13.95 o
   0  26   5       38.45       51.65     11.74 o
   1  26   5      283.62      290.72     15.57 o
   2  26   5       28.33       62.66     10.93 o
   3  26   5      202.62      234.48     13.18 o
   4  26   5        0.44       17.33     11.63 o
   5  26   5      115.69      145.78     20.61 o
  -5  27   5        8.48        7.01     10.62 o
  -4  27   5        1.81       -3.16      8.95 o
  -3  27   5        9.99       18.01     11.74 o
  -2  27   5       15.00        6.55     12.49 o
  -1  27   5       15.26       16.74     12.23 o
   0  27   5       17.27      -12.39     12.39 o
   1  27   5       59.29       52.49     18.66 o
   2  27   5       13.29       26.07     15.22 o
   3  27   5        7.56       -7.48     11.52 o
   4  27   5       63.34       57.72     12.81 o
  -4  28   5        4.36       22.55     12.20 o
  -3  28   5       27.05       38.84     13.46 o
  -2  28   5        0.02       -5.23     13.08 o
  -1  28   5       22.67       28.83     15.57 o
   0  28   5       14.87       25.60     12.32 o
   1  28   5       16.87       30.26     12.26 o
   2  28   5        5.90       26.34     16.05 o
   3  28   5        7.99        2.62     11.37 o
   4  28   5       28.13       43.94     18.04 o
  -4  29   5       16.40       10.64     27.26 o
  -3  29   5        0.31       -0.11     13.47 o
  -2  29   5       40.76       34.28     14.05 o
  -1  29   5        9.58       -3.62     20.60 o
   0  29   5       68.99       70.42     13.59 o
   1  29   5        7.87        8.41     12.66 o
   2  29   5       58.28       52.21     13.32 o
   3  29   5        6.50       -0.01     11.77 o
  -3  30   5       62.40       75.14     27.26 o
  -2  30   5       28.74       26.30     14.57 o
  -1  30   5       55.06       84.62     14.57 o
   0  30   5       33.03       28.20     13.81 o
   1  30   5        5.55        4.92     13.47 o
   2  30   5       69.64       72.78     18.88 o
  -1  31   5       43.47       62.51     27.93 o
   0  31   5        1.65       -8.11     16.59 o
 -10   0   6       21.72       49.21     31.25 o
  -8   0   6        0.24      -10.34     17.63 o
  -6   0   6      155.94      130.46     16.46 o
  -4   0   6      487.83      472.63     15.65 o
  -2   0   6       25.57       42.31      7.33 o
   0   0   6       15.98       19.01      5.49 o
   2   0   6      175.96      176.89     12.63 o
   4   0   6      316.96      313.87     18.62 o
   6   0   6      303.63      252.03     19.28 o
   8   0   6      213.70      212.80     23.94 o
  -9   1   6        0.06       -5.23     19.48 o
  -8   1   6        7.41        1.07     21.22 o
  -7   1   6      138.64      142.12     13.63 o
  -6   1   6       10.02       31.50     10.49 o
  -5   1   6      582.54      528.31     11.19 o
  -4   1   6      402.15      431.46     12.58 o
  -3   1   6      129.05      138.12      5.93 o
  -2   1   6      139.23      125.02      7.18 o
  -1   1   6      618.27      632.64     14.25 o
   0   1   6      119.19      134.16      8.59 o
   1   1   6     1154.16     1135.47     18.95 o
   2   1   6        0.35        4.99      6.11 o
   3   1   6      419.59      389.77     13.61 o
   4   1   6      104.46      107.12     24.27 o
   5   1   6       66.79       71.75      9.16 o
   6   1   6       85.45       67.87     10.04 o
   7   1   6        4.20        3.85     11.51 o
   8   1   6       96.27       78.79     20.28 o
   9   1   6        2.39        3.50     14.81 o
  -9   2   6       20.79        4.01     27.26 o
  -8   2   6        0.33      -14.33     14.33 o
  -7   2   6       10.63        6.22     15.65 o
  -6   2   6        3.29       16.05     10.09 o
  -5   2   6      186.59      223.93      8.02 o
  -4   2   6       10.34       11.19      5.10 o
  -3   2   6     1440.55     1334.27     18.27 o
  -2   2   6      132.42      132.96      5.67 o
  -1   2   6       45.40       40.91      4.96 o
   0   2   6      109.64      110.74      6.62 o
   1   2   6      309.03      322.22     10.37 o
   2   2   6      107.86      127.20      8.14 o
   3   2   6      300.58      310.72     16.96 o
   4   2   6       58.53       50.83      7.95 o
   5   2   6       19.58       32.65     19.28 o
   6   2   6       42.59       40.19     10.39 o
   7   2   6       13.91        4.79     11.17 o
   8   2   6        3.41      -12.12     12.12 o
   9   2   6        8.10       37.98     15.23 o
  -9   3   6        6.30      -14.53     24.94 o
  -8   3   6       10.28       33.67     14.69 o
  -7   3   6       18.23       14.82     11.25 o
  -6   3   6        3.81       14.50     10.12 o
  -5   3   6       28.87       16.17      9.29 o
  -4   3   6      223.96      189.36      7.09 o
  -3   3   6       88.14      110.30      5.66 o
  -2   3   6      213.17      224.13      7.08 o
  -1   3   6      317.70      310.08      7.29 o
   0   3   6      205.80      212.26      8.57 o
   1   3   6      485.79      471.48     12.48 o
   2   3   6        7.44        8.85      4.44 o
   3   3   6      904.07      885.33     22.51 o
   4   3   6      160.55      150.08      9.26 o
   5   3   6      201.71      218.61     11.82 o
   6   3   6      143.70      159.53     29.26 o
   7   3   6      133.58      155.15     13.96 o
   8   3   6        2.62      -11.47     13.96 o
   9   3   6       67.77       87.11     16.28 o
  -9   4   6       48.53       23.08     16.09 o
  -8   4   6       34.40       33.22     14.69 o
  -7   4   6        3.59       -7.63     11.21 o
  -6   4   6       10.47       32.04     10.10 o
  -5   4   6       10.24       19.30      7.34 o
  -4   4   6      279.55      304.53      8.29 o
  -3   4   6       67.10       75.88      5.62 o
  -2   4   6      406.68      392.38      9.14 o
  -1   4   6      222.00      224.25      6.72 o
   0   4   6      269.87      278.26      8.13 o
   1   4   6      696.88      663.65     19.75 o
   2   4   6       98.82      102.91      6.89 o
   3   4   6      123.35      125.50      6.26 o
   4   4   6       31.82       32.01      8.31 o
   5   4   6       77.02       66.33     13.30 o
   6   4   6      109.37       94.46     18.62 o
   7   4   6       59.89       61.22     17.29 o
   8   4   6       16.56       15.82     13.10 o
   9   4   6       82.85       82.05     16.14 o
  -9   5   6        3.38       13.04     16.24 o
  -8   5   6        0.08       -1.17     14.42 o
  -7   5   6        5.66       -0.36     11.37 o
  -6   5   6       37.42       44.48      8.59 o
  -5   5   6        2.47        3.75      6.94 o
  -4   5   6       36.32       44.22      5.59 o
  -3   5   6      507.32      518.27     15.75 o
  -2   5   6      122.60      136.08      6.28 o
  -1   5   6      508.70      518.46      9.15 o
   0   5   6       12.23       10.76      7.46 o
   1   5   6      646.06      611.52     14.72 o
   2   5   6        2.81        0.82      5.23 o
   3   5   6        6.71       18.25      5.56 o
   4   5   6      252.83      217.41     11.02 o
   5   5   6      230.39      247.99     12.77 o
   6   5   6       20.37       23.04      9.71 o
   7   5   6       50.73       82.35     12.42 o
   8   5   6       13.53       13.22     18.95 o
   9   5   6        1.05      -14.02     14.02 o
  -9   6   6       13.10       -0.38     15.70 o
  -8   6   6       68.90       86.09     16.37 o
  -7   6   6       29.58       17.10     13.05 o
  -6   6   6        5.21       -4.52      8.19 o
  -5   6   6       11.56       10.12      6.62 o
  -4   6   6      315.62      283.13      8.09 o
  -3   6   6      547.69      517.50     11.20 o
  -2   6   6      592.60      543.58     10.81 o
  -1   6   6      184.89      165.23      5.27 o
   0   6   6      487.68      493.23     10.90 o
   1   6   6       24.31       17.51      6.24 o
   2   6   6      675.57      674.89     15.75 o
   3   6   6      242.89      223.04     12.97 o
   4   6   6      170.06      181.00      7.71 o
   5   6   6      114.11      102.63     19.95 o
   6   6   6       58.57       52.33     10.45 o
   7   6   6        3.07      -10.69     10.69 o
   8   6   6       15.62       29.26     13.53 o
   9   6   6        0.08       18.84     14.22 o
  -9   7   6       30.64       26.57     21.64 o
  -8   7   6        0.12       -1.79     24.56 o
  -7   7   6        7.07       -2.25     12.77 o
  -6   7   6        4.45        1.22      7.30 o
  -5   7   6       70.39       66.64      7.08 o
  -4   7   6       11.62       18.73      5.52 o
  -3   7   6      620.51      597.95     11.03 o
  -2   7   6       43.86       48.70      5.24 o
  -1   7   6      374.19      428.40      7.89 o
   0   7   6      178.06      166.14      6.99 o
   1   7   6       14.77       20.58      5.20 o
   2   7   6     1227.68     1231.18     46.01 o
   3   7   6      526.25      540.80     13.69 o
   4   7   6      135.15      151.19      9.19 o
   5   7   6        6.92        6.10      7.85 o
   6   7   6      203.04      217.06     12.67 o
   7   7   6        9.16        0.16     15.96 o
   8   7   6       41.66       55.74     13.53 o
   9   7   6        1.98        9.01     14.15 o
  -9   8   6       91.26       96.51     17.15 o
  -8   8   6        9.48       13.13     14.46 o
  -7   8   6       73.93      114.62     27.64 o
  -6   8   6        0.05        0.02      8.67 o
  -5   8   6       11.02       15.77      6.73 o
  -4   8   6        6.97        7.26      5.98 o
  -3   8   6      545.50      563.39     11.78 o
  -2   8   6      172.61      173.70      7.31 o
  -1   8   6     1088.19     1098.12     18.47 o
   0   8   6       24.70       30.74      5.57 o
   1   8   6       85.94       85.84      6.93 o
   2   8   6       90.47      110.35     14.57 o
   3   8   6      303.86      287.35      9.16 o
   4   8   6      205.04      192.48     10.26 o
   5   8   6       91.34       99.39      7.35 o
   6   8   6       16.64        6.20      9.15 o
   7   8   6       11.18       14.55     12.97 o
   8   8   6       23.54       39.37     13.16 o
  -9   9   6        2.21        9.23     16.23 o
  -8   9   6        0.05      -14.05     14.05 o
  -7   9   6        3.16       -6.66     14.58 o
  -6   9   6        8.96        6.37      7.15 o
  -5   9   6        3.29       15.54      6.72 o
  -4   9   6        4.79       12.20      6.26 o
  -3   9   6      151.59      154.68      6.64 o
  -2   9   6      298.80      301.92      8.82 o
  -1   9   6      284.24      302.59      9.44 o
   0   9   6      754.12      743.22     16.03 o
   1   9   6      416.27      459.50     11.77 o
   2   9   6       47.51       53.66      8.36 o
   3   9   6      138.85      178.68      6.90 o
   4   9   6      878.32      876.45     37.90 o
   5   9   6      342.19      379.31     14.00 o
   6   9   6       65.08       77.47      9.84 o
   7   9   6       62.24       76.01     15.29 o
   8   9   6       56.52       51.13     25.60 o
  -9  10   6        2.67       13.40     15.95 o
  -8  10   6       13.63        1.10     14.31 o
  -7  10   6        9.21       26.55     38.90 o
  -6  10   6        6.37       10.25      7.71 o
  -5  10   6       24.03       20.02      7.00 o
  -4  10   6      286.29      308.17      9.61 o
  -3  10   6      350.81      335.28      8.90 o
  -2  10   6     1131.71     1143.77     29.33 o
  -1  10   6     1028.94      970.25     21.72 o
   0  10   6      293.45      280.39      9.66 o
   1  10   6      134.23      156.73      7.51 o
   2  10   6      588.62      535.04     15.90 o
   3  10   6      751.32      751.82     15.71 o
   4  10   6      583.89      565.64     12.63 o
   5  10   6      136.30      138.43     15.63 o
   6  10   6        4.04        6.70     10.64 o
   7  10   6       71.92       77.92     11.55 o
   8  10   6        4.19        1.05     12.39 o
  -9  11   6        0.05       -0.19     15.92 o
  -8  11   6       30.56       35.83     15.39 o
  -7  11   6        7.31      -15.84     15.90 o
  -6  11   6       45.81       59.98      9.06 o
  -5  11   6       14.12       20.82      7.22 o
  -4  11   6      567.41      534.86     12.56 o
  -3  11   6      270.84      276.11      8.72 o
  -2  11   6      495.17      500.36     18.33 o
  -1  11   6       58.94       51.73      6.98 o
   0  11   6       87.58       92.43      7.07 o
   1  11   6       77.03      106.28      7.07 o
   2  11   6      529.04      512.91     14.20 o
   3  11   6       57.88       80.79      5.11 o
   4  11   6        3.07       -1.99     15.96 o
   5  11   6        3.85        5.32     17.29 o
   6  11   6        5.81        3.46     15.63 o
   7  11   6       42.35       65.11     11.10 o
   8  11   6       10.50       19.92     12.30 o
  -9  12   6        8.05       14.48     16.32 o
  -8  12   6       80.40       72.07     19.48 o
  -7  12   6        0.14        5.07     12.22 o
  -6  12   6       64.75       61.37      9.02 o
  -5  12   6      152.75      145.89      9.81 o
  -4  12   6       41.63       40.65      6.93 o
  -3  12   6      144.28      148.98      7.49 o
  -2  12   6      573.32      555.98     12.34 o
  -1  12   6       57.60       41.33      6.98 o
   0  12   6      358.20      371.37     11.33 o
   1  12   6      788.54      734.05     18.91 o
   2  12   6       22.04       21.16      6.14 o
   3  12   6      100.66       93.29     10.94 o
   4  12   6       94.64       83.79     18.62 o
   5  12   6      172.04      210.80     23.94 o
   6  12   6        6.09       25.93     20.61 o
   7  12   6        0.34       15.65     10.05 o
   8  12   6        1.60       -1.52     22.61 o
  -9  13   6        2.29       20.00     20.61 o
  -8  13   6        0.65       23.99     18.74 o
  -7  13   6        8.61       28.34     12.69 o
  -6  13   6      140.94      139.19     10.34 o
  -5  13   6       54.66       58.19      8.38 o
  -4  13   6       19.42       19.09      6.77 o
  -3  13   6        2.75        7.58      9.48 o
  -2  13   6      154.03      155.78      7.97 o
  -1  13   6       44.16       55.64     10.94 o
   0  13   6     1080.92     1068.32     20.65 o
   1  13   6      101.27       85.06      6.96 o
   2  13   6      249.49      273.08     10.72 o
   3  13   6      118.10      103.58      5.15 o
   4  13   6       75.78       72.48     19.28 o
   5  13   6       16.59       -1.33     19.28 o
   6  13   6       73.18      119.03     23.94 o
   7  13   6        9.33        2.92      9.72 o
   8  13   6        3.16        8.42     11.90 o
  -8  14   6       27.75       17.11     17.70 o
  -7  14   6       25.45       39.11     13.30 o
  -6  14   6        2.27       11.77      9.10 o
  -5  14   6       46.76       74.39      8.69 o
  -4  14   6       96.71      100.88      8.57 o
  -3  14   6      342.07      357.16     10.89 o
  -2  14   6        4.06        3.02      8.47 o
  -1  14   6      394.01      379.61     12.24 o
   0  14   6       44.91       57.88      7.97 o
   1  14   6      479.24      488.40     24.00 o
   2  14   6      528.77      540.86     19.02 o
   3  14   6       25.37       22.14      5.73 o
   4  14   6       15.80       16.46     15.29 o
   5  14   6       10.14        7.98     19.28 o
   6  14   6        0.50       -9.97     20.61 o
   7  14   6       17.42       27.73      9.81 o
   8  14   6       13.44       19.20     11.95 o
  -8  15   6        0.05       -4.22     17.99 o
  -7  15   6       10.20       20.89     14.04 o
  -6  15   6       49.99       59.15      9.47 o
  -5  15   6        6.92       11.78      8.44 o
  -4  15   6       87.42       83.22      8.03 o
  -3  15   6       28.14       19.14      6.94 o
  -2  15   6       70.53       75.77     10.18 o
  -1  15   6        1.15        4.32      8.44 o
   0  15   6      148.62      165.47      8.94 o
   1  15   6       13.75       18.32      6.93 o
   2  15   6      594.16      641.78     28.85 o
   3  15   6       47.19       71.38      7.90 o
   4  15   6      290.07      322.51     16.14 o
   5  15   6        0.10        7.98     14.34 o
   6  15   6       71.50       73.15     23.94 o
   7  15   6        0.01        2.66     24.60 o
  -8  16   6        3.42      -10.40     17.70 o
  -7  16   6       27.33       38.55     13.62 o
  -6  16   6       47.05       49.76     14.29 o
  -5  16   6        0.57        7.64      8.66 o
  -4  16   6      109.52      116.60      9.04 o
  -3  16   6        0.59       -3.64     12.00 o
  -2  16   6      301.21      291.51     13.39 o
  -1  16   6      252.30      227.63     12.18 o
   0  16   6       99.65       92.58     13.20 o
   1  16   6       33.08       41.69      7.42 o
   2  16   6      630.83      610.53     16.87 o
   3  16   6       12.03       12.29      6.62 o
   4  16   6       23.42       32.43     11.08 o
   5  16   6      121.39      122.76     17.40 o
   6  16   6       38.38       25.67     16.44 o
   7  16   6       50.22       62.51     26.60 o
  -8  17   6        4.45       -1.72     23.61 o
  -7  17   6       23.01       35.94     14.29 o
  -6  17   6       65.01       52.45     10.09 o
  -5  17   6       17.63        3.80      8.88 o
  -4  17   6       73.84       93.07     12.50 o
  -3  17   6        7.47       12.88      7.56 o
  -2  17   6      120.71      145.98     11.25 o
  -1  17   6      148.57      123.00     10.81 o
   0  17   6      255.69      279.39     13.62 o
   1  17   6        2.66        6.05      8.33 o
   2  17   6       37.14       57.99     11.72 o
   3  17   6        6.09        7.85     12.96 o
   4  17   6       89.22      108.52     13.11 o
   5  17   6       16.82       17.95     15.52 o
   6  17   6        4.11       -8.21     16.44 o
   7  17   6        5.15       11.97     23.94 o
  -7  18   6       21.76       27.07     16.26 o
  -6  18   6       24.88       45.02      9.95 o
  -5  18   6       25.72       16.05      8.89 o
  -4  18   6       26.99       22.39      8.30 o
  -3  18   6       66.04       71.12      8.31 o
  -2  18   6       27.78       37.59     10.00 o
  -1  18   6       21.31       16.30      9.33 o
   0  18   6        2.10       -3.50     10.07 o
   1  18   6      197.06      198.02     13.73 o
   2  18   6        1.14       14.30      9.79 o
   3  18   6      170.63      169.56      8.84 o
   4  18   6       18.65        5.44     11.88 o
   5  18   6        5.21       24.60     15.33 o
   6  18   6        1.44        9.72     17.38 o
   7  18   6       44.30       60.51     26.60 o
  -7  19   6        0.03       11.57     14.18 o
  -6  19   6       25.39       32.04     11.49 o
  -5  19   6       56.53       68.58     11.16 o
  -4  19   6       30.04       47.88      9.64 o
  -3  19   6      142.45      138.32     13.79 o
  -2  19   6      314.74      322.69     14.97 o
  -1  19   6       13.84       10.88      9.58 o
   0  19   6      109.54      150.46     11.36 o
   1  19   6      245.56      216.17     12.57 o
   2  19   6      273.16      306.12     12.38 o
   3  19   6      115.49      110.75     16.53 o
   4  19   6       26.02       25.83     15.43 o
   5  19   6       23.32        1.99     23.94 o
   6  19   6       38.95       54.53     25.93 o
   7  19   6        0.47       -0.66     26.60 o
  -7  20   6       38.91       41.70     17.76 o
  -6  20   6        9.52        6.06     11.52 o
  -5  20   6       40.08       57.43     11.20 o
  -4  20   6       10.44       19.24     11.31 o
  -3  20   6       21.82       15.26     11.14 o
  -2  20   6       46.42       46.31     10.81 o
  -1  20   6       86.51       89.13     11.29 o
   0  20   6        0.22       20.94     10.75 o
   1  20   6        3.19       -0.86      8.31 o
   2  20   6        5.83       12.70      8.60 o
   3  20   6        5.70        7.89     13.03 o
   4  20   6        0.43       -7.95      7.95 o
   5  20   6        0.51       33.36     17.10 o
   6  20   6       19.45       41.23     28.59 o
  -7  21   6        7.08       13.34     14.52 o
  -6  21   6        6.20       -8.90     11.22 o
  -5  21   6        0.24       -8.73     10.67 o
  -4  21   6        4.72       -1.86      9.53 o
  -3  21   6       32.00       41.33     12.20 o
  -2  21   6       22.99       49.72     11.21 o
  -1  21   6      108.33      128.16     13.99 o
   0  21   6       54.73       62.39     10.30 o
   1  21   6       28.60       30.33      9.79 o
   2  21   6       55.81       65.78      9.59 o
   3  21   6       31.04       26.50      9.32 o
   4  21   6      149.02      205.21     11.22 o
   5  21   6       49.81       -4.65     27.93 o
   6  21   6       21.67       68.49     29.26 o
  -6  22   6        9.15       -3.97     16.78 o
  -5  22   6        1.77        2.08     10.79 o
  -4  22   6       47.57       29.03     13.73 o
  -3  22   6       35.21       29.70     13.74 o
  -2  22   6       74.60       68.76     12.02 o
  -1  22   6        8.53       -3.79     11.04 o
   0  22   6      122.41      117.74     13.44 o
   1  22   6        0.96       -3.44      9.24 o
   2  22   6      107.90       79.01      9.84 o
   3  22   6        3.91        4.30     10.42 o
   4  22   6       90.25       86.44     10.65 o
   5  22   6       37.42       43.89     29.92 o
   6  22   6       53.12        1.99     31.25 o
  -6  23   6        4.06        2.60     13.68 o
  -5  23   6        1.46       -1.68     11.04 o
  -4  23   6       26.92       56.12     10.18 o
  -3  23   6       22.52       16.01     18.51 o
  -2  23   6        7.39        7.77     13.74 o
  -1  23   6       27.66       32.93     11.43 o
   0  23   6       65.05       85.32     11.02 o
   1  23   6       59.36       55.19     10.27 o
   2  23   6       17.84       31.85      9.85 o
   3  23   6       86.57       98.85     10.63 o
   4  23   6        2.42        7.91     10.08 o
   5  23   6       23.97       23.94     30.59 o
  -6  24   6        0.22        7.31     27.93 o
  -5  24   6       18.35       11.82     12.00 o
  -4  24   6        0.99        1.45     13.19 o
  -3  24   6        5.66       12.79     14.61 o
  -2  24   6       25.44        8.19     12.40 o
  -1  24   6       37.68       44.04     12.22 o
   0  24   6        4.54        6.16     10.51 o
   1  24   6        6.34        3.10      9.93 o
   2  24   6       16.69       13.06     13.37 o
   3  24   6        0.26        0.32     14.49 o
   4  24   6        9.07       14.15     13.75 o
   5  24   6       45.61       71.15     11.81 o
  -5  25   6        3.12        1.65     11.27 o
  -4  25   6        8.21        9.81     13.95 o
  -3  25   6       21.75       18.81     19.64 o
  -2  25   6       52.60       73.51     12.80 o
  -1  25   6       87.55       97.65     13.49 o
   0  25   6        6.98       33.76     11.31 o
   1  25   6       64.11       73.47     11.39 o
   2  25   6        8.35        1.18     10.43 o
   3  25   6       84.83       97.87     13.12 o
   4  25   6        5.22        8.39     12.76 o
  -4  26   6       12.73       16.14     14.86 o
  -3  26   6        1.50       10.09     13.52 o
  -2  26   6       23.38       33.24     12.92 o
  -1  26   6       17.04       26.95     12.83 o
   0  26   6        8.80       15.51     12.90 o
   1  26   6       22.93       26.74     11.31 o
   2  26   6       10.14       -7.02     11.03 o
   3  26   6        0.49      -10.80     10.80 o
   4  26   6        8.31        9.09     12.02 o
  -4  27   6        3.36       11.51     15.03 o
  -3  27   6       39.90       60.50     15.11 o
  -2  27   6        0.00        4.88     20.01 o
  -1  27   6       38.64       23.57     13.31 o
   0  27   6        0.01       -2.35     16.06 o
   1  27   6       47.25       36.70     12.09 o
   2  27   6        3.93        0.75     11.55 o
   3  27   6       29.91       53.96     16.51 o
  -3  28   6       12.43       18.12     14.27 o
  -2  28   6       66.91       93.52     14.92 o
  -1  28   6        6.71       -5.25     13.58 o
   0  28   6       21.87       15.03     13.21 o
   1  28   6       21.67       14.83     12.55 o
   2  28   6       26.57       20.51     12.30 o
  -2  29   6        0.58      -14.71     18.29 o
  -1  29   6       19.34        6.88     14.24 o
   0  29   6       40.49       40.31     14.52 o
   1  29   6       91.17      107.67     15.14 o
  -9   0   7      118.02      152.95     32.58 o
  -7   0   7       79.10       54.96     21.61 o
  -5   0   7       52.65       74.42     19.89 o
  -3   0   7      923.04      823.92     37.90 o
  -1   0   7     2059.15     1995.86     46.54 o
   1   0   7       39.55       38.57     11.30 o
   3   0   7     1241.08     1164.39     41.23 o
   5   0   7      147.10      204.82     17.95 o
   7   0   7      190.23      162.26     21.28 o
  -9   1   7        0.57       11.25     20.89 o
  -8   1   7        4.69       -0.68     13.26 o
  -7   1   7        1.99        4.61     12.04 o
  -6   1   7       11.81       -2.68     10.95 o
  -5   1   7       42.91       36.54      7.41 o
  -4   1   7      116.06      122.10      8.25 o
  -3   1   7       63.40       65.53     12.68 o
  -2   1   7        0.30       -9.28     10.75 o
  -1   1   7       46.58       41.95      7.62 o
   0   1   7      172.00      177.52     15.09 o
   1   1   7      213.38      208.06      6.88 o
   2   1   7       12.61        5.15      7.48 o
   3   1   7        0.05        6.27      7.75 o
   4   1   7        9.89       21.55     14.63 o
   5   1   7       17.13       22.28      9.87 o
   6   1   7      134.97      121.36     12.20 o
   7   1   7       58.58       83.55     13.64 o
   8   1   7       40.05       33.64     14.34 o
  -9   2   7        3.19       13.12     18.04 o
  -8   2   7      100.22      110.41     14.91 o
  -7   2   7        0.38      -11.62     11.62 o
  -6   2   7      105.39       60.31     11.79 o
  -5   2   7        4.15       -4.85      6.82 o
  -4   2   7       27.75       32.72      6.44 o
  -3   2   7       84.63       81.62      6.74 o
  -2   2   7      415.86      397.35     12.20 o
  -1   2   7       64.10       49.05      7.58 o
   0   2   7       32.10       41.43      4.90 o
   1   2   7      199.83      207.42     13.62 o
   2   2   7       17.55       13.45      7.48 o
   3   2   7       17.97        3.32     11.30 o
   4   2   7      107.59      105.27     10.04 o
   5   2   7      490.39      515.25     19.21 o
   6   2   7       50.81       60.22     11.73 o
   7   2   7        7.44       16.56     12.59 o
   8   2   7        3.27       14.72     14.01 o
  -9   3   7        0.65        0.66     17.20 o
  -8   3   7        1.28        4.37     13.00 o
  -7   3   7       29.36       13.97     12.96 o
  -6   3   7       31.08       16.16     11.04 o
  -5   3   7        3.92       12.67      9.57 o
  -4   3   7       75.59       63.94      9.83 o
  -3   3   7       14.71       23.64      6.10 o
  -2   3   7       37.49       49.54      7.02 o
  -1   3   7       95.56       97.06      6.87 o
   0   3   7      132.58      127.59      8.20 o
   1   3   7      183.32      179.19     11.04 o
   2   3   7       24.96       41.81     14.40 o
   3   3   7      347.56      331.72     14.67 o
   4   3   7       29.49       19.63      8.79 o
   5   3   7       22.61       22.96      9.74 o
   6   3   7      145.63      138.28     13.07 o
   7   3   7       48.65       33.89     12.62 o
   8   3   7        7.13       10.06     14.29 o
  -9   4   7       56.85       28.05     17.39 o
  -8   4   7       39.95       62.09     16.20 o
  -7   4   7       30.79       30.01     12.60 o
  -6   4   7        2.96        8.94     11.18 o
  -5   4   7        6.98        4.59      7.90 o
  -4   4   7      298.57      284.13      9.32 o
  -3   4   7       26.15       25.91      6.19 o
  -2   4   7      135.98      129.15      6.76 o
  -1   4   7       76.16       59.98      6.03 o
   0   4   7      130.58      129.03      8.47 o
   1   4   7       50.91       62.12      7.46 o
   2   4   7       95.02       95.83      9.42 o
   3   4   7      149.02      159.48     10.39 o
   4   4   7      235.58      221.23     11.80 o
   5   4   7      117.17      104.21     11.02 o
   6   4   7        0.76       15.03     12.97 o
   7   4   7        0.43       -5.09     11.98 o
   8   4   7       17.23       41.23     14.54 o
  -9   5   7       11.31        7.58     17.53 o
  -8   5   7        0.01      -11.17     15.51 o
  -7   5   7       12.36       11.51     12.38 o
  -6   5   7       38.85       51.63     13.61 o
  -5   5   7      161.61      159.16     14.52 o
  -4   5   7       50.39       42.84      6.90 o
  -3   5   7       91.98       77.89      6.77 o
  -2   5   7       37.81       28.51      5.71 o
  -1   5   7       40.11       31.39      5.64 o
   0   5   7       97.59      101.78     15.37 o
   1   5   7      354.97      300.73     10.92 o
   2   5   7        1.78       -3.05     12.97 o
   3   5   7      183.15      188.51     11.17 o
   4   5   7       17.99       19.37      8.73 o
   5   5   7       54.72       58.13     10.54 o
   6   5   7        1.17       -2.82     10.69 o
   7   5   7      186.92      223.85     15.96 o
   8   5   7       21.09       17.12     14.22 o
  -9   6   7       64.98       91.42     27.03 o
  -8   6   7       48.57       52.02     16.33 o
  -7   6   7       93.49      119.11     13.68 o
  -6   6   7       66.17       52.03     10.86 o
  -5   6   7      133.21      158.81      9.82 o
  -4   6   7        0.46       10.82      7.33 o
  -3   6   7      230.80      240.34      9.39 o
  -2   6   7      338.22      320.58      9.29 o
  -1   6   7     1088.73     1030.30     17.18 o
   0   6   7      283.44      255.63      9.29 o
   1   6   7     1464.32     1431.58     28.73 o
   2   6   7       46.69       37.01     13.27 o
   3   6   7      208.15      246.53      9.89 o
   4   6   7       70.89       78.59      9.46 o
   5   6   7       86.11      113.16     10.82 o
   6   6   7      130.25      142.62     19.28 o
   7   6   7       20.53       39.74     17.62 o
   8   6   7        0.42       10.11     18.29 o
  -9   7   7        2.55        5.57     16.86 o
  -8   7   7       27.47       11.82     15.33 o
  -7   7   7        0.01        0.97     14.45 o
  -6   7   7       98.88      105.26     11.46 o
  -5   7   7       42.42       69.97     11.39 o
  -4   7   7       43.89       39.15      7.97 o
  -3   7   7       11.92        5.74      6.11 o
  -2   7   7       12.89        9.20      5.51 o
  -1   7   7       58.22       62.45      7.25 o
   0   7   7      622.61      559.96     13.98 o
   1   7   7       56.77       59.05      7.70 o
   2   7   7      383.19      368.77     17.31 o
   3   7   7      516.66      563.29     19.95 o
   4   7   7       14.02        0.68     26.93 o
   5   7   7        0.25        3.41      8.55 o
   6   7   7      191.02      187.40     13.39 o
   7   7   7        7.93        5.24     14.96 o
   8   7   7       50.46       52.40     14.39 o
  -9   8   7        0.12       -1.00     20.69 o
  -8   8   7       67.61       72.96     20.45 o
  -7   8   7        1.20       14.56     17.63 o
  -6   8   7       32.36       48.72     10.78 o
  -5   8   7        0.59       -2.70      8.17 o
  -4   8   7       18.12       17.60      7.40 o
  -3   8   7       74.20       75.15      6.95 o
  -2   8   7      181.23      184.58      8.48 o
  -1   8   7       85.90      110.11      7.50 o
   0   8   7      187.17      217.90      9.17 o
   1   8   7        2.64        8.00      6.28 o
   2   8   7      326.08      327.02     11.83 o
   3   8   7      719.28      745.20     18.10 o
   4   8   7        1.76        1.44      6.73 o
   5   8   7       57.82       68.11     11.30 o
   6   8   7        7.28        0.91     10.26 o
   7   8   7       25.37       37.26     14.30 o
   8   8   7        8.66       12.55     14.27 o
  -8   9   7        6.29        8.54     23.27 o
  -7   9   7        6.83       -0.07     16.91 o
  -6   9   7       37.37       52.28     11.06 o
  -5   9   7       28.80       34.31      8.63 o
  -4   9   7        3.72       -1.75      7.40 o
  -3   9   7       18.04       21.08      6.40 o
  -2   9   7        6.78       12.43      5.78 o
  -1   9   7        3.09       15.37      6.52 o
   0   9   7      570.29      512.50     13.73 o
   1   9   7       65.52       55.75      7.17 o
   2   9   7      202.31      210.04     13.03 o
   3   9   7       14.40       10.95      9.16 o
   4   9   7        6.37        5.42      6.75 o
   5   9   7       12.97       12.85      8.64 o
   6   9   7       38.39       40.19     10.43 o
   7   9   7       34.55       35.04     18.29 o
   8   9   7       15.88       36.47     14.27 o
  -8  10   7       13.65       -4.09     18.79 o
  -7  10   7       37.49       29.72     42.23 o
  -6  10   7       25.67       35.76      9.68 o
  -5  10   7        0.97       -4.58      8.38 o
  -4  10   7       43.69       30.71      8.16 o
  -3  10   7      174.44      159.63      8.65 o
  -2  10   7      612.45      573.48     16.85 o
  -1  10   7      538.28      464.12     12.39 o
   0  10   7      862.45      804.14     21.07 o
   1  10   7       13.73       20.44      6.79 o
   2  10   7      118.05      110.32     10.46 o
   3  10   7      116.08      100.95      8.43 o
   4  10   7      240.63      211.97     15.02 o
   5  10   7        8.79       14.87      7.20 o
   6  10   7      123.71      144.53     12.14 o
   7  10   7        1.53       22.70     15.96 o
  -8  11   7        0.13       -8.01     28.26 o
  -7  11   7        0.73        0.00     24.27 o
  -6  11   7        2.02       -1.80     10.48 o
  -5  11   7       57.53       63.55      9.09 o
  -4  11   7       13.62       16.75      8.16 o
  -3  11   7        4.24        0.54     10.85 o
  -2  11   7       40.51       58.29      7.49 o
  -1  11   7      175.40      168.69      9.49 o
   0  11   7       11.11       12.97      7.10 o
   1  11   7     1180.68     1116.79     25.93 o
   2  11   7      197.55      198.89     15.22 o
   3  11   7      144.40      141.16      9.84 o
   4  11   7        0.22       -5.67      7.67 o
   5  11   7       67.44       80.69     10.87 o
   6  11   7       44.68       45.36     16.96 o
   7  11   7      157.55      139.72     30.59 o
  -8  12   7       22.19       29.83     19.26 o
  -7  12   7      144.05      111.18     20.20 o
  -6  12   7       18.47       32.28     15.45 o
  -5  12   7       45.56       38.46      9.30 o
  -4  12   7      279.00      286.34     11.35 o
  -3  12   7       35.67       38.89      7.46 o
  -2  12   7      515.37      473.46     16.13 o
  -1  12   7      620.50      658.27     14.92 o
   0  12   7      508.52      506.39     15.92 o
   1  12   7       14.17       51.18     15.82 o
   2  12   7      266.69      283.84     11.78 o
   3  12   7        3.70        1.11      7.73 o
   4  12   7       65.19       72.01      8.64 o
   5  12   7        6.54       -5.03      7.89 o
   6  12   7       30.31       43.84      8.61 o
   7  12   7        7.54       20.91     11.36 o
  -8  13   7        0.18      -19.04     19.04 o
  -7  13   7        0.01      -17.38     17.38 o
  -6  13   7        2.34       12.30     10.76 o
  -5  13   7      136.41      141.07     12.82 o
  -4  13   7        6.75       -4.67      8.71 o
  -3  13   7       73.71       75.44      8.13 o
  -2  13   7        1.61        2.47      8.29 o
  -1  13   7        5.43        5.66      7.40 o
   0  13   7       99.24       94.83      8.25 o
   1  13   7      367.76      355.57     13.23 o
   2  13   7      472.46      473.13     15.16 o
   3  13   7       10.71       19.48      7.45 o
   4  13   7        1.30       -3.53      7.29 o
   5  13   7        0.44        0.66     20.61 o
   6  13   7       24.02       33.48      9.21 o
   7  13   7       13.27       10.75     22.94 o
  -8  14   7       17.33       22.27     19.51 o
  -7  14   7       33.64        8.39     18.10 o
  -6  14   7       30.37       44.88     11.49 o
  -5  14   7        1.24       16.15     10.46 o
  -4  14   7        4.48       18.30      8.37 o
  -3  14   7      250.53      245.70      9.87 o
  -2  14   7       41.98       23.98      9.15 o
  -1  14   7        6.48       -3.72     11.53 o
   0  14   7       14.63       12.01      7.79 o
   1  14   7        5.85       -7.06     10.75 o
   2  14   7        8.26        2.89     12.80 o
   3  14   7       26.51       41.61      7.73 o
   4  14   7       89.87       98.82     19.28 o
   5  14   7        0.19        1.33     21.94 o
   6  14   7        0.71       39.90     23.27 o
   7  14   7        1.65        9.22     12.67 o
  -7  15   7        0.24       -7.60     16.70 o
  -6  15   7        2.96       17.56     23.04 o
  -5  15   7       17.33       20.54     10.00 o
  -4  15   7       48.11       54.81      8.93 o
  -3  15   7       13.28       33.66      7.49 o
  -2  15   7       20.38       16.32      9.86 o
  -1  15   7      141.61      148.89     11.70 o
   0  15   7        1.18        7.68      9.60 o
   1  15   7       28.47       53.73      8.83 o
   2  15   7      165.00      161.27      9.96 o
   3  15   7        0.68       10.39      7.54 o
   4  15   7        9.84        3.66      7.97 o
   5  15   7       34.84        6.65     22.61 o
   6  15   7        3.59       23.94     25.27 o
   7  15   7        0.32        5.98     26.60 o
  -7  16   7       14.96        6.07     14.01 o
  -6  16   7       48.97       42.05     11.99 o
  -5  16   7       55.95       52.05     11.90 o
  -4  16   7       12.37       -0.62      8.43 o
  -3  16   7      185.28      207.81     24.48 o
  -2  16   7       31.20       23.17     10.25 o
  -1  16   7        8.59       -2.41      9.60 o
   0  16   7      158.82      150.92     11.11 o
   1  16   7       62.59       65.88     12.08 o
   2  16   7       93.92      103.57      9.48 o
   3  16   7       29.43       27.00      8.23 o
   4  16   7       42.66       48.68      8.61 o
   5  16   7       21.25      -19.28     19.28 o
   6  16   7      117.63      151.62     29.26 o
  -7  17   7        4.88       14.66     14.93 o
  -6  17   7        1.37        6.23     11.57 o
  -5  17   7        0.22      -10.44     10.44 o
  -4  17   7        0.16       -7.93      9.41 o
  -3  17   7       95.92       86.16     16.05 o
  -2  17   7        7.22       12.83     10.95 o
  -1  17   7       12.20       18.91     10.16 o
   0  17   7       29.90       34.64     10.08 o
   1  17   7        5.15       -2.16     11.97 o
   2  17   7       14.01       18.90      8.58 o
   3  17   7       62.39       59.19     10.03 o
   4  17   7      146.71      160.06      9.62 o
   5  17   7      116.92      215.46     29.26 o
   6  17   7       13.89        3.32     25.27 o
  -7  18   7        2.44       11.39     16.79 o
  -6  18   7       79.72      110.84     20.48 o
  -5  18   7        0.45       -3.32     10.60 o
  -4  18   7      108.27      122.52     11.90 o
  -3  18   7        8.65       -0.24     11.23 o
  -2  18   7      213.84      227.23     14.37 o
  -1  18   7       35.86       28.47     10.39 o
   0  18   7      144.41      138.80     11.85 o
   1  18   7       13.08        8.79     10.95 o
   2  18   7      461.47      512.86     19.56 o
   3  18   7        1.47       -0.89      9.52 o
   4  18   7       65.60       98.60     11.97 o
  -6  19   7        0.48       -0.50     12.01 o
  -5  19   7        0.12        0.84     10.61 o
  -4  19   7       45.35       65.16     10.12 o
  -3  19   7        2.12       27.02     12.32 o
  -2  19   7       19.13       35.42     11.91 o
  -1  19   7       13.32        3.72     12.44 o
   0  19   7        6.74       -3.27     10.10 o
   1  19   7       25.01       22.41     10.02 o
   2  19   7        0.06      -10.17     10.17 o
   3  19   7       33.01       23.78      9.68 o
   4  19   7       69.36       98.04     10.32 o
  -6  20   7       34.38       39.64     12.68 o
  -5  20   7        2.21       -6.07     11.00 o
  -4  20   7        0.23        7.12      9.20 o
  -3  20   7        0.45       13.09     22.31 o
  -2  20   7        1.52        1.38     11.45 o
  -1  20   7       23.18       -2.15     10.69 o
   0  20   7        7.06       21.07     10.77 o
   1  20   7       34.26       29.06     10.71 o
   2  20   7        8.21       26.60     11.17 o
   3  20   7        1.58        1.78     10.17 o
   4  20   7       18.85       29.45     14.63 o
  -6  21   7        0.02        4.45     14.55 o
  -5  21   7        0.95      -10.66     10.66 o
  -4  21   7        0.23        7.40     15.97 o
  -3  21   7       15.53       34.17     14.83 o
  -2  21   7        5.84       -8.79     11.64 o
  -1  21   7        1.77       -2.46     11.04 o
   0  21   7       28.73       32.64     11.20 o
   1  21   7        0.37        9.34     10.20 o
   2  21   7        0.56       -3.82     12.97 o
   3  21   7        7.08       17.66     11.24 o
   4  21   7       76.12       82.93     11.41 o
  -5  22   7        4.33       11.34     15.36 o
  -4  22   7        8.78        3.62     13.40 o
  -3  22   7       76.44       73.05     22.23 o
  -2  22   7        3.23        9.79     12.76 o
  -1  22   7       47.15       25.84     11.83 o
   0  22   7        4.67       22.71     11.45 o
   1  22   7       83.06       86.82     12.35 o
   2  22   7        0.47       -4.98     14.96 o
   3  22   7      185.03      202.26     30.92 o
   4  22   7        1.30       -3.40     10.82 o
  -5  23   7       18.60        4.71     11.30 o
  -4  23   7       19.63       27.08     14.06 o
  -3  23   7        0.15       -0.65     18.02 o
  -2  23   7        6.96        1.43     13.14 o
  -1  23   7        8.76        1.21     12.14 o
   0  23   7        0.15      -11.45     11.45 o
   1  23   7        6.58       12.16     11.68 o
   2  23   7       57.91       60.79     13.41 o
   3  23   7        4.33       16.41     12.36 o
   4  23   7        0.72        2.33     18.10 o
  -4  24   7       27.05       36.59     15.53 o
  -3  24   7        1.19        7.73     14.05 o
  -2  24   7       53.15       80.96     14.57 o
  -1  24   7        8.62       10.19     16.35 o
   0  24   7       87.82      125.35     31.74 o
   1  24   7       67.25       49.74     12.75 o
   2  24   7       21.33       48.40     12.64 o
   3  24   7       46.56       74.59     24.79 o
   4  24   7       38.25      107.73     22.51 o
  -4  25   7        0.03        9.50     20.58 o
  -3  25   7        0.85      -11.52     14.17 o
  -2  25   7        0.05       10.20     14.25 o
  -1  25   7        2.04       -7.74     12.89 o
   0  25   7       25.98       22.08     13.05 o
   1  25   7       14.81       24.91     12.32 o
   2  25   7       21.66       61.30     13.45 o
   3  25   7        5.47       -7.03     12.87 o
  -3  26   7        0.22       -6.20     14.65 o
  -2  26   7       29.06       23.09     14.58 o
  -1  26   7        1.64       -7.36     13.44 o
   0  26   7       18.91       34.14     13.23 o
   1  26   7        4.72        0.47     21.52 o
   2  26   7        5.28        7.84     15.65 o
  -2  27   7       14.18       21.94     29.92 o
  -1  27   7       22.25        9.15     13.89 o
   0  27   7        6.01       15.69     13.84 o
   1  27   7       26.03       11.10     24.66 o
  -8   0   8       54.61       43.82     23.61 o
  -6   0   8      118.86       89.11     25.93 o
  -4   0   8       36.66       62.31     22.94 o
  -2   0   8      125.77      149.60     12.92 o
   0   0   8      747.95      794.16     23.10 o
   2   0   8      129.35      142.31     15.96 o
   4   0   8      109.12       83.79     15.96 o
   6   0   8        1.12       11.97     17.29 o
  -8   1   8       14.87       23.49     14.48 o
  -7   1   8       30.65       43.89     17.18 o
  -6   1   8       22.01       38.30     13.94 o
  -5   1   8      169.09      136.21     18.32 o
  -4   1   8       28.71       14.64     10.82 o
  -3   1   8       42.71       48.39     10.26 o
  -2   1   8      101.06      112.48      8.40 o
  -1   1   8       12.93       15.20      6.96 o
   0   1   8      140.34      147.06      9.32 o
   1   1   8      410.63      379.03     17.16 o
   2   1   8      160.95      177.76     11.73 o
   3   1   8      291.22      333.49     16.29 o
   4   1   8      127.24      132.61     31.92 o
   5   1   8       57.54       67.34     18.62 o
   6   1   8        0.91       -7.38     11.51 o
   7   1   8       36.17       41.69     14.29 o
  -8   2   8        3.15      -10.50     14.61 o
  -7   2   8       33.65       49.14     15.98 o
  -6   2   8        1.98       -4.51     16.89 o
  -5   2   8        5.14        2.47     10.81 o
  -4   2   8       13.23       13.32      9.08 o
  -3   2   8        3.56       -1.94      7.83 o
  -2   2   8       25.44       26.42      7.91 o
  -1   2   8       31.07       25.42     14.46 o
   0   2   8        4.40       13.86      7.80 o
   1   2   8      193.39      222.16      9.77 o
   2   2   8        0.31        1.92      8.69 o
   3   2   8        3.29       10.87      9.56 o
   4   2   8       14.24       15.28     10.04 o
   5   2   8        0.69       -7.14     10.51 o
   6   2   8        0.08      -11.64     11.64 o
   7   2   8       19.41       29.26     14.01 o
  -8   3   8        0.00       -5.01     15.17 o
  -7   3   8       12.46       16.27     16.09 o
  -6   3   8        0.16        5.96     14.20 o
  -5   3   8      103.34      111.64     11.59 o
  -4   3   8       65.25       68.29      9.83 o
  -3   3   8        2.37        0.01      8.73 o
  -2   3   8       63.72       45.27      7.82 o
  -1   3   8        9.43       11.75      8.54 o
   0   3   8       68.86       57.28     11.04 o
   1   3   8       67.37       54.52      7.76 o
   2   3   8      319.49      309.03     14.81 o
   3   3   8        5.00        5.01     12.63 o
   4   3   8       19.12       -0.19      9.74 o
   5   3   8        0.66       -1.40     10.39 o
   6   3   8       10.19       18.31     12.12 o
   7   3   8       16.30       36.87     20.28 o
  -8   4   8       17.69       -0.58     14.66 o
  -7   4   8       10.45      -14.93     14.93 o
  -6   4   8       36.95       38.79     24.19 o
  -5   4   8       27.91       28.44      9.24 o
  -4   4   8        1.01       19.74      8.15 o
  -3   4   8       59.23       48.11      7.82 o
  -2   4   8        0.03       -6.49      8.54 o
  -1   4   8       79.19      102.02      7.58 o
   0   4   8      140.99      111.24      9.63 o
   1   4   8        5.17        3.87      7.39 o
   2   4   8       42.90       46.27     10.22 o
   3   4   8        0.49       -7.31      9.26 o
   4   4   8      145.89      175.84     12.62 o
   5   4   8        1.77      -10.86     10.86 o
   6   4   8        0.00        4.63     11.98 o
   7   4   8       24.03       35.66     14.06 o
  -8   5   8        1.73        9.12     25.97 o
  -7   5   8        0.60      -15.35     15.35 o
  -6   5   8       43.36       39.56     14.94 o
  -5   5   8        0.37       -7.30      8.65 o
  -4   5   8      183.71      165.10     10.01 o
  -3   5   8        0.45       -0.41      7.19 o
  -2   5   8       45.31       26.22      7.33 o
  -1   5   8      346.94      321.86     12.90 o
   0   5   8      137.57      121.76      9.76 o
   1   5   8       58.76       70.23     11.51 o
   2   5   8     1166.00     1134.57     23.98 o
   3   5   8        8.35       -6.68      8.95 o
   4   5   8       47.73       57.43     10.20 o
   5   5   8       47.51       68.52     11.50 o
   6   5   8       25.24       31.36     12.62 o
   7   5   8        6.38       -2.77     13.39 o
  -8   6   8       30.36       23.75     20.92 o
  -7   6   8        6.80      -13.40     15.48 o
  -6   6   8       38.74       32.58     14.65 o
  -5   6   8        6.98       11.01      9.14 o
  -4   6   8       79.08       79.14     11.97 o
  -3   6   8        2.99        0.55      8.72 o
  -2   6   8       92.01      104.89      7.76 o
  -1   6   8        1.99        6.88      7.44 o
   0   6   8      155.37      172.94     10.56 o
   1   6   8      178.62      197.44     10.75 o
   2   6   8       18.11       33.36      8.11 o
   3   6   8        0.85      -11.30     11.30 o
   4   6   8        5.45        3.40      9.35 o
   5   6   8        0.26        3.98     13.96 o
   6   6   8        2.63       -2.71     12.06 o
   7   6   8       34.86       12.83     15.63 o
  -8   7   8        2.63        2.57     20.28 o
  -7   7   8        0.02        9.20     16.32 o
  -6   7   8        9.63      -13.79     13.79 o
  -5   7   8      224.81      210.33     11.37 o
  -4   7   8        0.18       -1.19      8.52 o
  -3   7   8      260.68      264.83     11.02 o
  -2   7   8       19.06       28.76      6.75 o
  -1   7   8       47.03       48.66      8.36 o
   0   7   8        9.21        3.99      8.23 o
   1   7   8      892.33      867.61     30.45 o
   2   7   8      192.67      197.94     20.28 o
   3   7   8      466.44      482.21     27.61 o
   4   7   8       19.91       24.60     15.29 o
   5   7   8       11.60       33.63     11.17 o
   6   7   8        2.89       12.85     11.56 o
   7   7   8       91.74       93.99     14.76 o
  -8   8   8        0.15      -13.87     19.68 o
  -7   8   8       33.90       12.31     15.81 o
  -6   8   8        0.10        8.81     14.41 o
  -5   8   8       71.36       79.38      9.97 o
  -4   8   8        2.22       -5.28      8.40 o
  -3   8   8        0.39        9.01      7.05 o
  -2   8   8        0.35        8.45      6.25 o
  -1   8   8       67.19       71.65      8.50 o
   0   8   8       25.57       18.01      7.53 o
   1   8   8       55.24       62.31      8.78 o
   2   8   8        2.32       15.28      8.14 o
   3   8   8       82.69       92.51      8.75 o
   4   8   8        0.09       22.58      9.66 o
   5   8   8       10.82       19.19     10.57 o
   6   8   8        1.74        4.34     11.68 o
   7   8   8        3.72       24.73     13.49 o
  -8   9   8        0.01       -1.64     19.88 o
  -7   9   8        0.03       -1.71     36.24 o
  -6   9   8       12.50       -8.01     11.40 o
  -5   9   8      130.39      130.77     10.46 o
  -4   9   8       28.88       22.46      9.79 o
  -3   9   8       29.59       32.09      8.08 o
  -2   9   8       57.03       41.29      8.63 o
  -1   9   8        6.23       13.16      8.27 o
   0   9   8       53.65       57.07      8.17 o
   1   9   8      257.81      223.48     11.39 o
   2   9   8       43.65       40.82      9.03 o
   3   9   8       82.83       64.98     12.67 o
   4   9   8        4.45        0.59     16.29 o
   5   9   8       17.84       20.45     10.26 o
   6   9   8       23.10       31.22     12.06 o
   7   9   8        2.44       10.98     13.17 o
  -7  10   8       20.89       26.34     26.93 o
  -6  10   8       26.00        7.51     12.13 o
  -5  10   8       12.53       15.99      9.50 o
  -4  10   8        3.05       10.12      8.54 o
  -3  10   8       15.25        5.73      7.79 o
  -2  10   8        8.10       11.00      8.90 o
  -1  10   8       56.04       59.64      9.15 o
   0  10   8       22.01       30.59      8.36 o
   1  10   8       19.09       16.82      8.16 o
   2  10   8        1.13        4.86      8.44 o
   3  10   8        7.17       -4.36      8.30 o
   4  10   8       93.25      104.60      9.25 o
   5  10   8       32.68       19.95     10.26 o
   6  10   8        0.69       22.04     20.61 o
   7  10   8        0.09       13.42     13.08 o
  -7  11   8        2.24       -3.06     19.21 o
  -6  11   8       62.54       60.67     12.93 o
  -5  11   8        3.03       -6.25      9.39 o
  -4  11   8      322.52      354.55     12.58 o
  -3  11   8        1.98        6.81      9.23 o
  -2  11   8      112.02      108.49     12.41 o
  -1  11   8        7.21       12.10      8.65 o
   0  11   8      726.81      636.23     22.36 o
   1  11   8       37.67       20.59      8.34 o
   2  11   8      720.90      712.59     19.44 o
   3  11   8       17.53       -3.12     10.24 o
   4  11   8      295.74      303.78     14.86 o
   5  11   8        1.75        9.92     10.05 o
   6  11   8        1.90       -6.05     11.55 o
  -7  12   8       11.36      -10.84     19.95 o
  -6  12   8       44.75       48.77     12.76 o
  -5  12   8       30.82       51.68     10.29 o
  -4  12   8       12.84       27.39     10.25 o
  -3  12   8       96.58      121.95      9.14 o
  -2  12   8        2.01       -4.49      9.89 o
  -1  12   8        1.33        1.52      8.40 o
   0  12   8      127.23      124.63      9.72 o
   1  12   8      203.67      204.86     16.80 o
   2  12   8        6.90       25.25      9.12 o
   3  12   8       52.33       55.65      9.37 o
   4  12   8       43.11       38.24     20.28 o
   5  12   8        0.62       13.88      8.60 o
   6  12   8       29.82       29.27     11.83 o
  -7  13   8        1.91        9.12     37.90 o
  -6  13   8        0.07       -2.97     13.78 o
  -5  13   8       35.72       35.34      9.87 o
  -4  13   8       11.19       10.29      8.97 o
  -3  13   8      128.18      140.75     11.67 o
  -2  13   8        0.51       -7.50      9.56 o
  -1  13   8       26.24       52.99     10.89 o
   0  13   8        7.21       10.58      8.20 o
   1  13   8      205.79      199.43     11.33 o
   2  13   8        5.37       17.90      8.27 o
   3  13   8      138.50      187.83     14.19 o
   4  13   8        3.16       17.86      8.59 o
   5  13   8        8.44       18.63      8.99 o
   6  13   8        1.94       30.59     11.30 o
  -7  14   8       15.87       12.67     23.27 o
  -6  14   8        0.45      -11.13     11.13 o
  -5  14   8       10.90        1.31     10.03 o
  -4  14   8        5.99       -0.26      9.93 o
  -3  14   8       14.95       14.36     10.28 o
  -2  14   8       39.92       33.39     10.27 o
  -1  14   8       31.26       50.78     12.13 o
   0  14   8       21.92       30.96      8.81 o
   1  14   8        9.68       20.91      8.71 o
   2  14   8        0.76        4.67      9.30 o
   3  14   8       13.07       24.06     31.25 o
   4  14   8        1.49       -0.66      8.73 o
   5  14   8        5.46        3.48     16.42 o
   6  14   8       26.55       38.19      9.38 o
  -6  15   8        0.05       -5.23     11.96 o
  -5  15   8       10.90       10.29     11.80 o
  -4  15   8        8.64       14.51      9.21 o
  -3  15   8       90.45       92.91     11.53 o
  -2  15   8        1.21       20.05      9.81 o
  -1  15   8       39.69       13.97     10.79 o
   0  15   8       28.10       15.35     10.57 o
   1  15   8        9.92       11.55     11.03 o
   2  15   8        0.91        4.49     15.24 o
   3  15   8       26.67       29.98     10.58 o
   4  15   8        2.20       14.87     10.17 o
   5  15   8       19.91        7.08     10.09 o
   6  15   8        0.21       -5.30     33.25 o
  -6  16   8        5.19       -9.52     14.11 o
  -5  16   8        0.25      -10.95     10.95 o
  -4  16   8       13.57       30.59      9.34 o
  -3  16   8       17.98       14.88     10.91 o
  -2  16   8       76.88       65.75     14.97 o
  -1  16   8        0.96        1.33      9.84 o
   0  16   8       20.54        1.29     11.37 o
   1  16   8        0.09        8.64     11.07 o
   2  16   8        0.16        8.02     14.25 o
   3  16   8        3.65       -3.27     12.06 o
   4  16   8        4.39       -8.45      9.68 o
   5  16   8        0.69        7.98     24.60 o
  -6  17   8       24.56       29.29     12.85 o
  -5  17   8        0.77        5.23     10.79 o
  -4  17   8       28.62       29.85     13.92 o
  -3  17   8        5.44        2.84     11.33 o
  -2  17   8      151.38      174.97     12.79 o
  -1  17   8       23.27       22.10     11.19 o
   0  17   8      162.00      157.81     15.00 o
   1  17   8       32.35       12.60     11.88 o
   2  17   8      109.57      132.74     21.61 o
   3  17   8        2.92        6.93     13.30 o
   4  17   8       63.87       88.17     12.97 o
   5  17   8       22.24       41.89     26.60 o
  -6  18   8        0.40       15.62     14.82 o
  -5  18   8       16.82        9.26     11.42 o
  -4  18   8       16.33        3.45     11.70 o
  -3  18   8       98.05       90.90     12.63 o
  -2  18   8       11.70       14.38     10.89 o
  -1  18   8       18.76       39.79     13.14 o
   0  18   8        0.00       -0.93     12.42 o
   1  18   8        0.06      -11.63     11.63 o
   2  18   8        0.80      -10.86     10.86 o
   3  18   8       56.39       78.68     27.93 o
   4  18   8       34.09       26.60     11.97 o
  -5  19   8        2.91        4.49     11.01 o
  -4  19   8       36.59       37.05     14.09 o
  -3  19   8        3.47       17.03     15.84 o
  -2  19   8        3.44        9.27     12.65 o
  -1  19   8        5.66        4.47     11.71 o
   0  19   8       50.74       74.59     13.78 o
   1  19   8        3.42       14.91     17.29 o
   2  19   8        5.36       13.74     12.66 o
   3  19   8        0.22       15.80     11.77 o
   4  19   8       14.97       19.95     11.97 o
  -5  20   8        2.64       22.17     11.12 o
  -4  20   8        7.84       11.58     14.80 o
  -3  20   8        1.40       -4.05     11.98 o
  -2  20   8        0.95       11.25     13.38 o
  -1  20   8       41.80       46.79     13.04 o
   0  20   8        1.17      -12.55     12.55 o
   1  20   8        7.79       14.24     13.08 o
   2  20   8        7.25        0.44     12.57 o
   3  20   8        1.78       12.80     12.30 o
   4  20   8       19.19        7.31     12.63 o
  -4  21   8        8.13       21.44     15.16 o
  -3  21   8        0.80      -12.28     12.28 o
  -2  21   8        0.28       10.42     13.50 o
  -1  21   8       14.01        5.07     12.61 o
   0  21   8       10.97       11.37     12.29 o
   1  21   8       48.81       35.30     13.39 o
   2  21   8        7.67       22.81     13.34 o
   3  21   8       32.94       29.39     12.89 o
  -4  22   8        0.20      -14.82     18.85 o
  -3  22   8       28.15       19.79     14.55 o
  -2  22   8       16.89       10.14     15.64 o
  -1  22   8       15.21       -1.97     13.18 o
   0  22   8       16.45       19.73     12.98 o
   1  22   8        3.85        5.73     17.62 o
   2  22   8        0.67       10.33     17.29 o
   3  22   8        0.57        7.54     18.29 o
  -3  23   8       24.79       -6.39     14.06 o
  -2  23   8        0.43       -1.34     13.61 o
  -1  23   8       26.80       18.38     13.49 o
   0  23   8       43.00       54.44     13.59 o
   1  23   8       60.39       72.52     15.63 o
   2  23   8       22.60       47.67     14.19 o
  -2  24   8        2.95       -7.78     14.84 o
  -1  24   8       36.36       49.68     14.48 o
   0  24   8       17.27        7.25     13.49 o
   1  24   8       68.41       62.51     16.41 o
  -7   0   9        0.37        1.33     29.26 o
  -5   0   9       21.18       51.87     25.27 o
  -3   0   9       18.46       11.59     12.92 o
  -1   0   9        3.46        7.98     11.29 o
   1   0   9       39.40       37.24     16.62 o
   3   0   9       10.84       -1.99     15.29 o
   5   0   9      178.06      219.45     21.94 o
  -7   1   9        0.09       -9.46     20.45 o
  -6   1   9       48.07       34.52     21.61 o
  -5   1   9       60.08       51.99     17.85 o
  -4   1   9       40.73       30.36     12.19 o
  -3   1   9       35.64       39.15      9.78 o
  -2   1   9       47.51       58.42      9.28 o
  -1   1   9        7.96       11.66      7.83 o
   0   1   9       47.46       77.45      8.99 o
   1   1   9       95.37      110.44     12.45 o
   2   1   9       82.08      105.41     12.45 o
   3   1   9      116.34       93.27     19.95 o
   4   1   9       50.42       48.23     12.20 o
   5   1   9       43.06       22.13     12.77 o
   6   1   9       20.51       47.06     13.82 o
  -7   2   9        2.45      -12.76     19.00 o
  -6   2   9        2.37       -2.99     18.81 o
  -5   2   9       37.16       24.25     17.38 o
  -4   2   9        6.81        8.38     11.39 o
  -3   2   9        0.23        2.49      9.17 o
  -2   2   9       25.93       20.60      8.83 o
  -1   2   9      108.85       76.90      8.32 o
   0   2   9        0.73        8.54      8.55 o
   1   2   9        0.43       -8.64      9.84 o
   2   2   9       37.44       40.93     11.46 o
   3   2   9       71.75       69.79     11.51 o
   4   2   9        8.81       16.47     11.64 o
   5   2   9        1.12       -9.14     12.20 o
   6   2   9       54.47       67.35     14.76 o
  -7   3   9        2.05        2.39     16.63 o
  -6   3   9       98.70       71.82     19.28 o
  -5   3   9        0.00        9.38     16.85 o
  -4   3   9       35.94       16.21     14.95 o
  -3   3   9        0.74       -1.17     10.95 o
  -2   3   9       53.36       42.93     10.49 o
  -1   3   9        1.33        2.92      9.31 o
   0   3   9       99.49       83.37      9.97 o
   1   3   9       11.79       20.28     10.82 o
   2   3   9      285.17      249.50     14.76 o
   3   3   9       14.16       -8.30     10.54 o
   4   3   9       20.37       27.39     11.46 o
   5   3   9       34.42       13.45     16.62 o
   6   3   9       29.55       31.23     13.82 o
  -7   4   9        0.02       -5.99     16.83 o
  -6   4   9        0.87      -21.94     33.25 o
  -5   4   9        0.39      -13.23     13.23 o
  -4   4   9        3.45        8.10     12.72 o
  -3   4   9       12.89       39.60      9.50 o
  -2   4   9        8.13        6.21      8.30 o
  -1   4   9       14.40       30.80     13.35 o
   0   4   9        5.68       19.13      9.15 o
   1   4   9       74.27       65.03      9.07 o
   2   4   9       63.20       60.21     11.82 o
   3   4   9        2.83        5.70     12.97 o
   4   4   9       55.23       54.66     12.14 o
   5   4   9       50.60       50.31     13.10 o
   6   4   9       14.45       16.36     15.96 o
  -7   5   9        4.69      -14.16     16.83 o
  -6   5   9       12.52       14.72     15.46 o
  -5   5   9       86.95      111.26     22.78 o
  -4   5   9        0.57       18.35     11.97 o
  -3   5   9      124.02      132.86     10.57 o
  -2   5   9       39.01       36.88      9.59 o
  -1   5   9       52.05       62.24     11.85 o
   0   5   9       47.20       49.85     12.67 o
   1   5   9      129.67      138.52     11.55 o
   2   5   9       80.64       92.32     21.94 o
   3   5   9      148.52      153.60     13.58 o
   4   5   9        9.54       -8.70     11.31 o
   5   5   9       36.59       29.44     12.94 o
   6   5   9        4.70        6.82     13.58 o
  -7   6   9        0.04       27.91     17.35 o
  -6   6   9        0.99       -1.61     15.73 o
  -5   6   9       27.94       48.83     11.34 o
  -4   6   9        0.03       -7.45      9.59 o
  -3   6   9        3.26       -8.72      8.72 o
  -2   6   9       10.18       11.69      7.74 o
  -1   6   9      105.13      117.59     11.31 o
   0   6   9       19.23       14.24     12.79 o
   1   6   9        2.10       -6.08      8.88 o
   2   6   9       22.09       19.08     22.28 o
   3   6   9       23.16       30.83     11.31 o
   4   6   9       32.92       11.68     16.96 o
   5   6   9      109.95      144.70     19.95 o
   6   6   9       37.97       50.44     14.36 o
  -7   7   9        0.00       -9.63     16.09 o
  -6   7   9       21.34        0.39     16.28 o
  -5   7   9       16.25        8.42     13.73 o
  -4   7   9       96.92      121.40     11.60 o
  -3   7   9       79.52       80.61     10.94 o
  -2   7   9       51.22       46.84     11.36 o
  -1   7   9        8.51        8.52      9.74 o
   0   7   9       74.07       87.70     11.15 o
   1   7   9        0.12       -9.21     11.98 o
   2   7   9      222.07      231.48     11.61 o
   3   7   9       25.61       14.42     11.02 o
   4   7   9       75.11       75.58     12.06 o
   5   7   9        0.11       14.94     12.62 o
   6   7   9        2.75        5.76     13.25 o
  -7   8   9        0.01        2.72     17.48 o
  -6   8   9        2.63       24.18     16.20 o
  -5   8   9       27.03       23.07     10.57 o
  -4   8   9       18.47       11.03     19.48 o
  -3   8   9        3.58        8.64      9.30 o
  -2   8   9        3.54        2.68      9.00 o
  -1   8   9        1.04       -1.54     10.06 o
   0   8   9        0.31       -3.73     11.19 o
   1   8   9      110.22      108.96     10.96 o
   2   8   9        5.93       13.80      9.35 o
   3   8   9        2.28       17.54     11.31 o
   4   8   9       41.74       52.57     12.28 o
   5   8   9       26.28       40.42     12.55 o
   6   8   9       25.72       45.60     14.39 o
  -6   9   9       32.59       35.83     16.49 o
  -5   9   9       36.92       41.60     10.69 o
  -4   9   9       86.94       71.68     11.02 o
  -3   9   9        6.60       -0.01      8.85 o
  -2   9   9       90.76       84.44     10.39 o
  -1   9   9       42.48       29.63      9.37 o
   0   9   9       54.74       58.91     10.84 o
   1   9   9       14.47       15.62      9.67 o
   2   9   9       77.24       84.18     14.34 o
   3   9   9       11.75       17.85      9.07 o
   4   9   9       28.09       35.02     11.68 o
   5   9   9        5.20       -2.55     12.39 o
  -6  10   9        0.06       31.45     15.94 o
  -5  10   9        2.96       -5.83     10.19 o
  -4  10   9       26.91       11.76     10.03 o
  -3  10   9        0.17       19.61     15.45 o
  -2  10   9       33.07       40.00     12.12 o
  -1  10   9       12.31        9.97      9.50 o
   0  10   9       85.17       65.53     15.92 o
   1  10   9       85.73       78.38     10.91 o
   2  10   9       93.12       88.54     10.73 o
   3  10   9       10.07       11.23      9.50 o
   4  10   9       68.52       77.54     12.78 o
   5  10   9       51.85       29.57     12.28 o
  -6  11   9        6.54        8.24     19.06 o
  -5  11   9       63.83       76.02     13.61 o
  -4  11   9        0.71       -6.87      9.50 o
  -3  11   9      125.51      151.82     34.06 o
  -2  11   9        0.32        1.48     11.31 o
  -1  11   9      115.90      153.00     12.86 o
   0  11   9       14.95       19.99      9.64 o
   1  11   9       66.30       52.17     10.43 o
   2  11   9        3.56       -1.83      9.60 o
   3  11   9       69.32       62.08     15.23 o
   4  11   9        3.29        4.65     11.37 o
   5  11   9        8.47        7.15     11.97 o
  -6  12   9        0.22       -5.34     13.51 o
  -5  12   9        0.61       -7.99     12.24 o
  -4  12   9       22.31       23.20     12.91 o
  -3  12   9        4.25       -7.14     11.91 o
  -2  12   9       32.12       39.18     12.43 o
  -1  12   9        0.19        2.18     11.52 o
   0  12   9       52.95       52.23      9.91 o
   1  12   9        5.58       11.06     10.62 o
   2  12   9        5.28        0.77      9.89 o
   3  12   9        0.59       -7.34     14.34 o
   4  12   9       16.67       17.47      9.74 o
   5  12   9        8.46       16.80     13.30 o
  -6  13   9       10.67       10.23     13.39 o
  -5  13   9        1.27        4.27     10.80 o
  -4  13   9       79.84       88.98     11.29 o
  -3  13   9        7.72        7.04     12.64 o
  -2  13   9       93.93      145.86     18.70 o
  -1  13   9       18.17        6.11     11.91 o
   0  13   9       21.22       16.48      9.94 o
   1  13   9        0.08       -9.26      9.26 o
   2  13   9       56.18       68.95     11.04 o
   3  13   9       11.74        6.45     10.16 o
   4  13   9       23.23       25.24     10.27 o
   5  13   9        2.73       23.58     12.14 o
  -6  14   9        0.03       25.27     25.27 o
  -5  14   9        0.07       20.38     11.13 o
  -4  14   9        0.12      -12.00     12.00 o
  -3  14   9       36.67       48.81     14.21 o
  -2  14   9        2.95       21.13     12.49 o
  -1  14   9        0.67      -11.43     11.43 o
   0  14   9       12.88       11.99     11.20 o
   1  14   9        7.66        8.11      9.93 o
   2  14   9        1.20        5.55     10.52 o
   3  14   9        1.06       -4.87     10.22 o
   4  14   9        5.76       10.39     10.27 o
  -5  15   9       18.48       20.63     13.16 o
  -4  15   9       12.05        0.66     12.36 o
  -3  15   9        2.36      -11.14     11.14 o
  -2  15   9       23.10       20.08     14.07 o
  -1  15   9       43.68       41.73     12.07 o
   0  15   9        1.79        1.95     12.84 o
   1  15   9       79.66       93.52     12.72 o
   2  15   9       33.14       41.38     11.61 o
   3  15   9        0.93       -8.54     10.71 o
   4  15   9       22.56       26.34     17.16 o
  -5  16   9        1.21      -10.78     10.78 o
  -4  16   9       25.32       32.96     12.92 o
  -3  16   9       13.59       20.86     12.38 o
  -2  16   9       13.54       -1.36     12.50 o
  -1  16   9        0.23        3.81     12.27 o
   0  16   9        5.08        5.09     11.35 o
   1  16   9        1.24        3.03     11.55 o
   2  16   9       15.39       13.61     11.61 o
   3  16   9       36.49       13.57     18.43 o
   4  16   9       42.21       63.87     11.48 o
  -5  17   9       11.95       53.20     29.26 o
  -4  17   9       35.88       30.29     13.23 o
  -3  17   9       32.34       51.23     13.16 o
  -2  17   9        0.13        7.18     12.71 o
  -1  17   9       33.25       27.32     12.67 o
   0  17   9       23.55       32.95     25.62 o
   1  17   9       73.62       65.72     14.92 o
   2  17   9        2.66      -14.58     16.92 o
   3  17   9        7.37        6.92     12.74 o
  -4  18   9        0.36       -4.12     13.37 o
  -3  18   9        0.07       18.32     12.91 o
  -2  18   9        3.11       24.71     12.01 o
  -1  18   9        0.05        0.36     13.00 o
   0  18   9       14.18        9.72     12.59 o
   1  18   9        4.05       -0.37     12.44 o
   2  18   9        2.44        0.29     12.01 o
   3  18   9        3.37       -9.01     13.26 o
  -4  19   9       32.80       15.96     25.93 o
  -3  19   9        6.95       -5.44     15.74 o
  -2  19   9        1.13       23.07     12.97 o
  -1  19   9        1.25        7.01     17.33 o
   0  19   9       23.58       28.54     15.98 o
   1  19   9       17.11        9.63     12.79 o
   2  19   9       18.49      -19.42     20.95 o
  -3  20   9       11.21       10.77     13.74 o
  -2  20   9        1.35      -13.24     13.24 o
  -1  20   9        4.53        8.20     16.51 o
   0  20   9       23.48        4.48     13.80 o
   1  20   9        3.54       -8.23     28.59 o
   2  20   9        4.93       12.29     14.80 o
  -2  21   9        1.17       -4.22     13.10 o
  -1  21   9       16.91       11.30     14.30 o
   0  21   9        8.78        5.02     15.60 o
   1  21   9       18.32       -4.49     15.40 o
  -6   0  10        0.51       -5.98     27.93 o
  -4   0  10       11.20       13.14     16.38 o
  -2   0  10       48.46       58.35     14.34 o
   0   0  10       43.30       65.83     19.28 o
   2   0  10        0.15       -9.31     16.62 o
   4   0  10       85.66       87.78     20.61 o
  -6   1  10       23.35       54.53     20.69 o
  -5   1  10       21.02       18.23     18.95 o
  -4   1  10       89.20       91.94     14.50 o
  -3   1  10       13.22       -1.49     10.38 o
  -2   1  10       11.44       12.89      9.71 o
  -1   1  10        2.49       10.01     10.16 o
   0   1  10       55.21       90.60     25.93 o
   1   1  10       32.79       32.38     25.27 o
   2   1  10       43.98       54.24     13.14 o
   3   1  10        0.66       -2.33     11.76 o
   4   1  10       29.14        7.45     13.40 o
   5   1  10        0.21       25.03     14.81 o
  -6   2  10        0.25       -9.89     19.48 o
  -5   2  10        0.80       12.87     18.10 o
  -4   2  10        0.01       -6.72     12.97 o
  -3   2  10        0.05       17.06     10.43 o
  -2   2  10        0.17       -9.24      9.24 o
  -1   2  10       11.47       15.17     10.60 o
   0   2  10        6.28        3.12     12.45 o
   1   2  10       12.85       31.57     12.92 o
   2   2  10        0.55       -3.78     12.40 o
   3   2  10       63.18       77.43     18.29 o
   4   2  10        3.88        1.69     16.62 o
   5   2  10       52.39       64.60     15.43 o
  -6   3  10        0.02       -0.33     20.22 o
  -5   3  10       67.02       18.29     24.27 o
  -4   3  10        4.63      -13.00     13.00 o
  -3   3  10       77.74       91.22     11.30 o
  -2   3  10        0.06       -8.63      8.63 o
  -1   3  10       69.76       53.97     11.42 o
   0   3  10        1.54        6.62      9.48 o
   1   3  10      200.74      199.54     26.60 o
   2   3  10       34.36       17.70     12.87 o
   3   3  10       45.42       46.91     13.30 o
   4   3  10       10.42       12.31     26.27 o
   5   3  10       13.01       30.89     16.29 o
  -6   4  10        0.90        2.00     27.60 o
  -5   4  10        0.78        4.82     18.27 o
  -4   4  10        0.57      -16.45     16.45 o
  -3   4  10        1.02       27.81     12.44 o
  -2   4  10       20.28       20.29     11.82 o
  -1   4  10        4.02        3.86     10.71 o
   0   4  10        2.65      -10.08     10.08 o
   1   4  10       22.92       44.42     18.29 o
   2   4  10        0.33       -3.60     12.87 o
   3   4  10       23.63       33.14     13.30 o
   4   4  10       13.54        7.41     12.77 o
   5   4  10        4.65        9.93     14.01 o
  -6   5  10       26.98        3.87     19.88 o
  -5   5  10        0.65       10.34     18.53 o
  -4   5  10       47.72       92.32     25.83 o
  -3   5  10        1.37       10.79     14.54 o
  -2   5  10       39.33       37.93     24.27 o
  -1   5  10        8.79       14.54     10.97 o
   0   5  10        8.66       17.54     10.43 o
   1   5  10        3.67       -8.59     16.62 o
   2   5  10       40.81       51.28     13.42 o
   3   5  10        1.09        6.43     13.96 o
   4   5  10       13.96       11.97     12.42 o
  -5   6  10        0.01        7.20     18.05 o
  -4   6  10        7.51        8.15     14.77 o
  -3   6  10        1.48       -3.71     11.14 o
  -2   6  10       35.14       48.96     12.36 o
  -1   6  10       33.51       46.25     15.23 o
   0   6  10       93.12      109.63     18.00 o
   1   6  10        1.82       15.79     10.70 o
   2   6  10       46.63       55.21     13.39 o
   3   6  10       10.27       10.49     12.28 o
   4   6  10       26.67       62.99     14.37 o
  -5   7  10       22.03       46.45     14.76 o
  -4   7  10        4.90        2.49     12.77 o
  -3   7  10       10.15       33.61     10.69 o
  -2   7  10       68.60       56.75     12.51 o
  -1   7  10        2.34        5.30     11.25 o
   0   7  10        0.45      -10.19     13.87 o
   1   7  10        8.94        9.77     10.27 o
   2   7  10       13.38        9.65     13.39 o
   3   7  10        1.31       -5.76     16.96 o
   4   7  10        2.86        8.73     18.62 o
  -5   8  10        3.83      -21.97     27.59 o
  -4   8  10        1.72      -10.85     12.30 o
  -3   8  10        9.43       -8.86     19.62 o
  -2   8  10        0.79        2.05     14.22 o
  -1   8  10       21.05       17.58     11.88 o
   0   8  10        0.20        7.97     15.02 o
   1   8  10       34.95       26.18     10.95 o
   2   8  10        1.02       13.71     13.25 o
   3   8  10       25.41       29.50     13.25 o
   4   8  10        0.02       12.89     14.15 o
  -5   9  10       41.35       47.80     15.17 o
  -4   9  10       33.32       30.98     11.51 o
  -3   9  10       14.69       -5.85     12.72 o
  -2   9  10        0.21        1.06     15.18 o
  -1   9  10       31.06        7.26     16.13 o
   0   9  10      151.51      122.80     17.19 o
   1   9  10       54.22       77.09     16.22 o
   2   9  10        1.70       -4.76     14.24 o
   3   9  10        5.83       -3.08     12.91 o
   4   9  10        6.04       -8.04     12.99 o
  -5  10  10        6.25      -12.13     12.13 o
  -4  10  10        6.76       15.04     11.42 o
  -3  10  10       35.51       28.85     14.05 o
  -2  10  10        5.08       14.13     15.97 o
  -1  10  10        1.11      -11.86     11.86 o
   0  10  10       39.17       34.21     11.96 o
   1  10  10       42.92       46.39     11.93 o
   2  10  10       35.45       30.11     10.91 o
   3  10  10        8.99      -12.91     12.91 o
   4  10  10        4.05       -6.24     13.16 o
  -5  11  10        0.08        3.99     25.93 o
  -4  11  10       31.22       43.52     11.52 o
  -3  11  10        2.39      -13.46     17.28 o
  -2  11  10        3.54      -13.78     13.78 o
  -1  11  10        0.14      -10.94     14.54 o
   0  11  10       22.12       25.39     18.00 o
   1  11  10        3.57       -2.91     12.32 o
   2  11  10        3.04      -12.51     15.28 o
   3  11  10        0.01        0.40     13.28 o
  -4  12  10       40.66       56.47     14.72 o
  -3  12  10        0.15      -10.95     13.47 o
  -2  12  10       21.48       24.51     13.08 o
  -1  12  10       93.64       81.31     24.57 o
   0  12  10       16.70       -0.54     13.61 o
   1  12  10        2.20       -2.54     11.67 o
   2  12  10        7.49       16.78     16.44 o
   3  12  10       21.13       29.36     10.94 o
  -4  13  10        0.04      -14.42     14.42 o
  -3  13  10       23.65        9.67     13.98 o
  -2  13  10        2.66       -2.80     17.59 o
  -1  13  10       11.75       19.99     15.21 o
   0  13  10        1.74       -5.67     14.00 o
   1  13  10       13.23       25.52     15.14 o
   2  13  10        2.23      -11.38     11.38 o
   3  13  10        4.53       -5.02     11.29 o
  -4  14  10        8.35      -27.26     27.26 o
  -3  14  10        0.19      -12.78     19.72 o
  -2  14  10        0.04       18.23     14.37 o
  -1  14  10       19.15       26.98     13.63 o
   0  14  10        1.75        5.92     12.91 o
   1  14  10        5.69      -14.15     14.15 o
   2  14  10        3.65        5.08     13.69 o
  -3  15  10        0.78        6.26     14.76 o
  -2  15  10       12.83       17.83     13.96 o
  -1  15  10        7.31       -2.66     13.69 o
   0  15  10       33.77       19.31     13.63 o
   1  15  10       13.49        6.30     14.88 o
   2  15  10       15.01        8.81     14.50 o
  -2  16  10        0.05      -14.20     14.20 o
  -1  16  10        4.74       -3.31     13.95 o
   0  16  10        7.93       19.92     13.56 o
   1  16  10        3.17       15.62     15.21 o
  -2  17  10        2.09        7.31     25.27 o
  -1  17  10        9.02       19.78     14.31 o
   0  17  10       13.50       37.87     22.11 o
  -3   0  11       18.80       39.90     16.93 o
  -1   0  11       43.16       54.53     21.28 o
   1   0  11       98.10      134.33     24.60 o
  -4   1  11        2.87      -14.30     18.34 o
  -3   1  11       19.72       22.91     11.71 o
  -2   1  11        2.48       -7.39      9.62 o
  -1   1  11       21.14       28.83     24.27 o
   0   1  11        3.98        4.77     14.34 o
   1   1  11       10.18       23.38     14.81 o
   2   1  11        0.05       -2.66     23.27 o
  -4   2  11       12.27       21.44     18.27 o
  -3   2  11       18.60        1.34     11.10 o
  -2   2  11       15.41       12.26     12.54 o
  -1   2  11        1.83       -4.92     11.51 o
   0   2  11       81.90      115.56     43.22 o
   1   2  11       40.37       39.09     37.90 o
   2   2  11       34.58       51.47     15.02 o
  -4   3  11       19.26        4.13     20.28 o
  -3   3  11        4.35       13.72     12.80 o
  -2   3  11        4.70       -2.42     12.78 o
  -1   3  11        0.02       -9.34     11.52 o
   0   3  11       15.67       -3.88     14.55 o
   1   3  11        0.08      -14.34     14.34 o
   2   3  11       20.80       -2.41     26.60 o
  -3   4  11        0.26       16.71     12.07 o
  -2   4  11       16.39        7.65     13.13 o
  -1   4  11       61.90       57.87     12.86 o
   0   4  11        4.31       13.08     14.76 o
   1   4  11       17.03        5.75     14.81 o
   2   4  11       10.64       21.58     16.29 o
  -3   5  11       17.28       18.34     16.45 o
  -2   5  11        5.52       11.20     13.35 o
  -1   5  11        0.37       10.22     12.54 o
   0   5  11        1.75        6.83     15.02 o
   1   5  11       11.47       19.68     24.60 o
   2   5  11        6.69        5.23     14.63 o
  -3   6  11       28.02       32.77     17.88 o
  -2   6  11        4.42       11.79     13.81 o
  -1   6  11       49.20       63.01     13.69 o
   0   6  11       23.63        6.45     11.72 o
   1   6  11       17.65        1.93     14.08 o
   2   6  11        1.24       11.84     20.28 o
  -3   7  11       11.20       42.56     27.93 o
  -2   7  11        0.56       20.41     16.57 o
  -1   7  11        2.36       -4.22     12.75 o
   0   7  11        1.75       -9.04     11.87 o
   1   7  11        3.42        0.32     14.67 o
   2   7  11        1.35       -9.31     14.54 o
  -3   8  11        8.83       -3.32     21.94 o
  -2   8  11       71.55       33.91     27.93 o
  -1   8  11       13.08       23.15     13.29 o
   0   8  11       17.56       26.25     12.75 o
   1   8  11        0.10       11.24     11.07 o
  -2   9  11        4.92       20.43     17.40 o
  -1   9  11        3.39      -25.27     25.27 o
   0   9  11        2.91        2.28     12.32 o
   1   9  11        8.60       -7.65     12.08 o
  -1  10  11        8.77        6.60     31.25 o
   0  10  11        5.88        5.32     17.40 o
 
